# Supplementary material for: SMARCB1 loss activates patient-specific distal oncogenic enhancers in malignant rhabdoid tumors
Source: Nat Commun. 2023 Dec 1;14:7762. doi: 10.1038/s41467-023-43498-3 (PMC10692191; doi:10.1038/s41467-023-43498-3)
Supplement: Supplementary file 4 — Supplementary Data 1 [file 41467_2023_43498_MOESM4_ESM.xlsx]

## Sheet: Blad1
Supplementary Data 1: PDO samples and techniques included in this study
Sample_name	M-number	Technique	Condition	Related Figure
P103	M006ZYA	bulkRNA-seq	Control / SMARCB1	Fig. 2C | Fig.3C
		bulkATAC-seq	Control / SMARCB1	Fig. 1 B,C | Fig.4A
		H3K27Ac-ChIP	Control / SMARCB1	Fig. 1 B,C | Fig.4A
		CTCF-ChIP	Control / SMARCB1	Fig. 1 B,C | Fig.4A
		RAD21-ChIP	Control / SMARCB1	Fig. 1C
		HiC	Control / SMARCB1	Fig. 2A/ B
		qPCR	Control / SMARCB1	Fig. 2D
		BRD9 Cut&Run	Control / SMARCB1	Fig 2C
		SS18 Cut&Run	Control / SMARCB1	Fig. 2C
		SMARCB1 DoubleX-ChIP	Control/ SMARCB1	Fig. 2
		bulkRNA-seq	DMSO / I-BRD9	Fig. 6C,F
		bulkATAC-seq	DMSO / I-BRD9	Fig. 6F
		BRD9 Cut&Run	DMSO / I-BRD9	Fig. 6F
		SS18 Cut&Run	DMSO / I-BRD9	Fig. 6F
P78	M004ZYA	bulkRNA-seq	Control / SMARCB1	Fig. 2C | Fig.3C
		bulkATAC-seq	Control / SMARCB1	Fig. 3B | Fig. 4A
		4C	Control / SMARCB1	Fig. 3A
		qPCR	Control / SMARCB1	Fig. 2D
P60	M005ZYA	bulkRNA-seq	Control / SMARCB1	Fig. 2C | Fig.3C
		bulkATAC-seq	Control / SMARCB1	Fig. 3B | Fig. 4A
		4C	Control / SMARCB1	Fig. 3A
		qPCR	Control / SMARCB1	Fig. 2D
