# Supplementary material for: SMARCB1 loss activates patient-specific distal oncogenic enhancers in malignant rhabdoid tumors
Source: Nat Commun. 2023 Dec 1;14:7762. doi: 10.1038/s41467-023-43498-3 (PMC10692191; doi:10.1038/s41467-023-43498-3)
Supplement: Supplementary file 5 — Supplementary Data 2 [file 41467_2023_43498_MOESM5_ESM.xlsx]

## Sheet: Blad1
Supplementary Data 1: Publicly available H3K27ac ChIP reanalyzed in this study
Accession	Sample_name
GSM1835844	RT242
GSM1835847	RT262
GSM2400527	STJ0090
GSM2400528	STJ0347
GSM2400529	STJ0537
