# Supplementary material for: SMARCB1 loss activates patient-specific distal oncogenic enhancers in malignant rhabdoid tumors
Source: Nat Commun. 2023 Dec 1;14:7762. doi: 10.1038/s41467-023-43498-3 (PMC10692191; doi:10.1038/s41467-023-43498-3)
Supplement: Supplementary file 6 — Supplementary Data 3 [file 41467_2023_43498_MOESM6_ESM.xlsx]

## Sheet: Blad1
Supplementary Data 3: Genes at anchors of the differential loops
Chr (left anchor)	Start (left anchor)	End (left anchor)	Chr (right anchor)	Start (right anchor)	End (right anchor)	CTRL contacts	SMARCB1+ contacts	Log2(Fold changes)	Higher in	Loop length	Ensembl ID (left anchor)	Gene symbol (left anchor)	Ensembl ID (right anchor)	Gene symbol (right anchor)
chr1	123070000	123080000	chr1	124120000	124130000	2.08	0.48	2.11	CTRL	1050000	-	-	-	-
chr13	73825000	73850000	chr13	74700000	74725000	2.66	0.76	1.8	CTRL	875000	ENSG00000118922	KLF12	-	-
chr5	159425000	159450000	chr5	160375000	160400000	4.2	1.26	1.74	CTRL	950000	-	-	ENSG00000221886	ZBED8
chr8	98150000	98175000	chr8	100100000	100125000	4.36	1.36	1.68	CTRL	1950000	ENSG00000104356	POP1	ENSG00000132554	RGS22
chr14	32050000	32075000	chr14	32250000	32275000	3.57	1.11	1.68	CTRL	2.00E+05	-	-	-	-
chr8	127725000	127750000	chr8	128850000	128875000	4.72	1.48	1.68	CTRL	1125000	ENSG00000136997	MYC	-	-
chr2	228675000	228700000	chr2	229275000	229300000	3.03	1	1.6	CTRL	6.00E+05	-	-	ENSG00000153823	PID1
chr17	68050000	68075000	chr17	68425000	68475000	3.14	1.08	1.54	CTRL	387500	ENSG00000182481	KPNA2	ENSG00000070540	WIPI1
chr1	122570000	122580000	chr1	124120000	124130000	1.02	0.36	1.49	CTRL	1550000	-	-	-	-
chr16	21150000	21200000	chr16	22290000	22350000	4.08	1.45	1.49	CTRL	1145000	ENSG00000158486	DNAH3	ENSG00000058600	POLR3E
chr6	3725000	3750000	chr6	4150000	4175000	3.46	1.24	1.48	CTRL	425000	ENSG00000168994	PXDC1	-	-
chr1	59975000	60000000	chr1	61850000	61875000	6.99	2.55	1.46	CTRL	1875000	ENSG00000162598	C1orf87	ENSG00000132849	PATJ
chr1	122570000	122580000	chr1	122775000	122780000	2.19	0.81	1.44	CTRL	202500	-	-	-	-
chr1	183275000	183300000	chr1	183900000	183925000	5.04	1.88	1.42	CTRL	625000	ENSG00000157064	NMNAT2	ENSG00000143344	RGL1
chr13	16400000	16425000	chr13	16820000	16840000	1.35	0.52	1.37	CTRL	417500	-	-	-	-
chr7	2875000	2925000	chr7	3875000	3900000	4.23	1.73	1.29	CTRL	987500	ENSG00000198286	CARD11	ENSG00000146555	SDK1
chr9	95125000	95150000	chr9	96200000	96225000	3.98	1.64	1.28	CTRL	1075000	ENSG00000158169	FANCC	-	-
chr7	23250000	23300000	chr7	23700000	23725000	5.34	2.3	1.22	CTRL	437500	ENSG00000136235	GPNMB	ENSG00000188732	FAM221A
chr13	110575000	110600000	chr13	110825000	110850000	2.2	0.96	1.19	CTRL	250000	-	-	-	-
chr18	72750000	72775000	chr18	74100000	74125000	5.06	2.23	1.18	CTRL	1350000	ENSG00000166342	NETO1	ENSG00000141665	FBXO15
chr13	16440000	16470000	chr13	17330000	17340000	1.04	0.46	1.18	CTRL	880000	-	-	-	-
chr7	6950000	6975000	chr7	8200000	8225000	4.7	2.08	1.18	CTRL	1250000	-	-	ENSG00000003147	ICA1
chr7	144220000	144230000	chr7	144320000	144330000	7.42	3.28	1.18	CTRL	1.00E+05	ENSG00000212807	OR2A42	ENSG00000221970	OR2A1
chr2	143475000	143500000	chr2	143600000	143625000	2.51	1.12	1.16	CTRL	125000	ENSG00000075884	ARHGAP15	ENSG00000075884	ARHGAP15
chr5	99425000	99450000	chr5	100325000	100350000	4.21	1.89	1.16	CTRL	9.00E+05	-	-	-	-
chr2	18750000	18775000	chr2	19350000	19375000	2.22	1	1.15	CTRL	6.00E+05	-	-	ENSG00000143867	OSR1
chr1	155925000	155950000	chr1	156050000	156075000	3.8	1.76	1.11	CTRL	125000	ENSG00000132680	KHDC4	ENSG00000160803	UBQLN4
chr16	57075000	57100000	chr16	57400000	57425000	3.14	1.47	1.09	CTRL	325000	ENSG00000140853	NLRC5	ENSG00000102970	CCL17
chr13	16950000	16980000	chr13	17050000	17075000	2.4	1.13	1.08	CTRL	97500	-	-	-	-
chr1	123925000	123930000	chr1	124120000	124130000	1.55	0.74	1.08	CTRL	197500	-	-	-	-
chr5	99475000	99525000	chr5	100070000	100100000	3.81	1.8	1.08	CTRL	585000	-	-	-	-
chr1	85300000	85325000	chr1	86000000	86025000	3.8	1.81	1.07	CTRL	7.00E+05	ENSG00000153904	DDAH1	ENSG00000171502	COL24A1
chr4	72300000	72325000	chr4	73000000	73025000	5.59	2.68	1.06	CTRL	7.00E+05	ENSG00000156140	ADAMTS3	-	-
chr13	16585000	16590000	chr13	17330000	17340000	2.03	0.97	1.06	CTRL	747500	-	-	-	-
chr3	122375000	122400000	chr3	122670000	122700000	2.36	1.15	1.04	CTRL	297500	ENSG00000160124	MIX23	ENSG00000173193	PARP14
chr6	39325000	39375000	chr6	40300000	40325000	5.71	2.8	1.03	CTRL	962500	ENSG00000164627	KIF6	-	-
chr1	122995000	123000000	chr1	124120000	124130000	0.79	0.39	1.03	CTRL	1127500	-	-	-	-
chr2	136400000	136425000	chr2	137825000	137850000	5.79	2.85	1.02	CTRL	1425000	-	-	-	-
chr5	135450000	135475000	chr5	135825000	135850000	3.76	1.93	0.96	CTRL	375000	ENSG00000255833	TIFAB	ENSG00000145832	SLC25A48
chr2	28950000	28975000	chr2	30100000	30125000	4.45	2.3	0.95	CTRL	1150000	ENSG00000189350	TOGARAM2	-	-
chr7	88225000	88250000	chr7	90100000	90125000	5.11	2.65	0.95	CTRL	1875000	ENSG00000075142	SRI	-	-
chr5	112200000	112225000	chr5	112750000	112775000	4.53	2.4	0.91	CTRL	550000	ENSG00000129595	EPB41L4A	ENSG00000134982	APC
chr7	57625000	57650000	chr7	57825000	57850000	1.89	1	0.91	CTRL	2.00E+05	-	-	-	-
chr13	17240000	17245000	chr13	17275000	17300000	3.73	1.98	0.91	CTRL	45000	-	-	-	-
chr1	122835000	122840000	chr1	124250000	124260000	1.03	0.55	0.91	CTRL	1417500	-	-	-	-
chr19	15625000	15650000	chr19	16375000	16400000	4.74	2.54	0.9	CTRL	750000	ENSG00000186526	CYP4F8	ENSG00000127527	EPS15L1
chr8	76350000	76375000	chr8	76675000	76700000	3.67	1.97	0.9	CTRL	325000	-	-	ENSG00000091656	ZFHX4
chr3	3200000	3225000	chr3	4000000	4025000	2.89	1.56	0.89	CTRL	8.00E+05	-	-	ENSG00000144455	SUMF1
chr11	4175000	4225000	chr11	4300000	4325000	2.97	1.61	0.89	CTRL	112500	-	-	ENSG00000284546	SSU72P3
chr2	227875000	227900000	chr2	229575000	229600000	3.71	2.01	0.88	CTRL	1700000	ENSG00000123977	DAW1	ENSG00000187957	DNER
chr16	4275000	4300000	chr16	4375000	4400000	4.42	2.41	0.88	CTRL	1.00E+05	ENSG00000090447	TFAP4	ENSG00000103426	CORO7-PAM16
chr5	38550000	38575000	chr5	38750000	38775000	2.05	1.12	0.88	CTRL	2.00E+05	ENSG00000113594	LIFR	-	-
chr12	69875000	69900000	chr12	70725000	70750000	3.47	1.9	0.87	CTRL	850000	ENSG00000166268	MYRFL	ENSG00000153233	PTPRR
chr9	92125000	92150000	chr9	92775000	92800000	3.63	1.99	0.87	CTRL	650000	-	-	-	-
chr10	79670000	79680000	chr10	79800000	79810000	2.51	1.38	0.86	CTRL	130000	-	-	-	-
chr12	52125000	52175000	chr12	52970000	53000000	4.5	2.48	0.86	CTRL	835000	ENSG00000167767	KRT80	ENSG00000063046	EIF4B
chr5	177780000	177790000	chr5	178000000	178010000	2.61	1.45	0.85	CTRL	220000	ENSG00000170074	FAM153A	-	-
chr4	30325000	30350000	chr4	30575000	30600000	3.19	1.77	0.85	CTRL	250000	-	-	-	-
chr12	42575000	42600000	chr12	43075000	43100000	2.89	1.61	0.85	CTRL	5.00E+05	ENSG00000139174	PRICKLE1	-	-
chr20	18625000	18650000	chr20	19650000	19675000	3.97	2.21	0.85	CTRL	1025000	ENSG00000284776	0	ENSG00000185052	SLC24A3
chr9	72025000	72050000	chr9	72575000	72600000	3.29	1.83	0.84	CTRL	550000	ENSG00000204669	C9orf57	ENSG00000165091	TMC1
chr19	57100000	57110000	chr19	58150000	58160000	4.9	2.75	0.83	CTRL	1050000	-	-	ENSG00000181894	ZNF329
chr4	75550000	75575000	chr4	75850000	75875000	3.03	1.7	0.83	CTRL	3.00E+05	ENSG00000174796	THAP6	ENSG00000156194	PPEF2
chr5	76600000	76625000	chr5	76775000	76800000	2.17	1.22	0.83	CTRL	175000	ENSG00000145703	IQGAP2	-	-
chr11	16775000	16825000	chr11	17050000	17075000	3.47	1.95	0.83	CTRL	262500	ENSG00000166689	PLEKHA7	ENSG00000110700	RPS13
chr17	19975000	20000000	chr17	20300000	20325000	2.66	1.5	0.83	CTRL	325000	ENSG00000108599	AKAP10	ENSG00000128487	SPECC1
chr7	76460000	76470000	chr7	76960000	76970000	5.28	2.99	0.82	CTRL	5.00E+05	ENSG00000091073	DTX2	-	-
chr9	84375000	84425000	chr9	85750000	85775000	4.56	2.59	0.82	CTRL	1362500	-	-	-	-
chr2	213250000	213275000	chr2	215900000	215950000	6.27	3.57	0.81	CTRL	2662500	-	-	ENSG00000118242	MREG
chr4	12725000	12750000	chr4	13525000	13575000	4.57	2.62	0.8	CTRL	812500	-	-	ENSG00000109705	NKX3-2
chr12	101925000	101950000	chr12	102725000	102750000	4.25	2.44	0.8	CTRL	8.00E+05	ENSG00000136048	DRAM1	-	-
chr9	131050000	131075000	chr9	131325000	131350000	3.43	1.98	0.79	CTRL	275000	ENSG00000050555	LAMC3	ENSG00000160539	PLPP7
chr7	42950000	42975000	chr7	43425000	43450000	2.99	1.74	0.78	CTRL	475000	-	-	ENSG00000002746	HECW1
chr5	77625000	77650000	chr5	78000000	78025000	2.04	1.18	0.78	CTRL	375000	ENSG00000171540	OTP	ENSG00000132842	AP3B1
chr13	16900000	16925000	chr13	17000000	17025000	1.85	1.08	0.78	CTRL	1.00E+05	-	-	-	-
chr1	123025000	123030000	chr1	123350000	123355000	1.59	0.93	0.77	CTRL	325000	-	-	-	-
chr5	91100000	91125000	chr5	91375000	91425000	2.59	1.52	0.77	CTRL	287500	ENSG00000164199	ADGRV1	ENSG00000113369	ARRDC3
chr11	6375000	6400000	chr11	6675000	6700000	3.09	1.81	0.77	CTRL	3.00E+05	ENSG00000166311	SMPD1	ENSG00000158042	MRPL17
chr3	160025000	160050000	chr3	160325000	160350000	2.19	1.29	0.76	CTRL	3.00E+05	-	-	ENSG00000248710	0
chr2	42500000	42525000	chr2	42750000	42775000	2.84	1.68	0.75	CTRL	250000	ENSG00000057935	MTA3	ENSG00000057935	MTA3
chr22	16150000	16175000	chr22	16875000	16900000	3.29	1.95	0.75	CTRL	725000	-	-	-	-
chr21	16075000	16100000	chr21	16175000	16200000	3.14	1.87	0.75	CTRL	1.00E+05	-	-	-	-
chr8	48975000	49000000	chr8	51525000	51550000	5.38	3.2	0.75	CTRL	2550000	-	-	ENSG00000147485	PXDNL
chr22	49025000	49050000	chr22	49625000	49650000	2.72	1.64	0.73	CTRL	6.00E+05	-	-	-	-
chr1	94025000	94075000	chr1	94450000	94475000	2.44	1.48	0.73	CTRL	412500	ENSG00000198691	ABCA4	ENSG00000117528	ABCD3
chr5	91200000	91225000	chr5	91375000	91425000	1.51	0.91	0.73	CTRL	187500	-	-	ENSG00000113369	ARRDC3
chr19	28725000	28750000	chr19	28875000	28900000	2.46	1.49	0.72	CTRL	150000	-	-	-	-
chr1	123170000	123180000	chr1	124250000	124260000	1.74	1.06	0.72	CTRL	1080000	-	-	-	-
chr8	13025000	13050000	chr8	13650000	13675000	3.09	1.88	0.72	CTRL	625000	ENSG00000250305	TRMT9B	-	-
chr2	10100000	10150000	chr2	10650000	10675000	3.46	2.11	0.72	CTRL	537500	ENSG00000171848	RRM2	ENSG00000115761	NOL10
chr12	77125000	77175000	chr12	77675000	77700000	3.26	1.99	0.71	CTRL	537500	-	-	ENSG00000067798	NAV3
chr11	129100000	129125000	chr11	129725000	129775000	4.86	2.98	0.71	CTRL	637500	ENSG00000134909	ARHGAP32	-	-
chr13	16870000	16880000	chr13	16940000	16945000	2.16	1.34	0.69	CTRL	67500	-	-	-	-
chr1	178525000	178550000	chr1	179350000	179400000	4.26	2.64	0.69	CTRL	837500	ENSG00000240021	TEX35	ENSG00000057252	SOAT1
chr22	48575000	48600000	chr22	49300000	49325000	4.83	2.99	0.69	CTRL	725000	ENSG00000219438	TAFA5	-	-
chr12	57975000	58000000	chr12	59150000	59175000	5.49	3.41	0.69	CTRL	1175000	-	-	-	-
chr8	127725000	127750000	chr8	129525000	129550000	4.39	2.73	0.69	CTRL	1800000	ENSG00000136997	MYC	-	-
chr2	196075000	196100000	chr2	196450000	196475000	2.77	1.73	0.68	CTRL	375000	ENSG00000118997	DNAH7	ENSG00000138411	HECW2
chr11	22325000	22350000	chr11	22775000	22800000	3.08	1.92	0.68	CTRL	450000	ENSG00000091664	SLC17A6	ENSG00000148935	GAS2
chr5	92300000	92325000	chr5	92525000	92550000	2.01	1.25	0.68	CTRL	225000	-	-	-	-
chr20	23875000	23900000	chr20	23975000	24000000	2.55	1.59	0.68	CTRL	1.00E+05	ENSG00000170367	CST5	ENSG00000149435	GGTLC1
chr22	33300000	33325000	chr22	33575000	33600000	2.47	1.54	0.68	CTRL	275000	ENSG00000133424	LARGE1	ENSG00000133424	LARGE1
chr18	74175000	74200000	chr18	74450000	74475000	2.17	1.37	0.67	CTRL	275000	-	-	ENSG00000187773	DIPK1C
chr15	85475000	85500000	chr15	85800000	85850000	2.93	1.85	0.67	CTRL	337500	ENSG00000170776	AKAP13	-	-
chr9	100700000	100725000	chr9	101300000	101325000	2.28	1.44	0.67	CTRL	6.00E+05	-	-	ENSG00000148123	PLPPR1
chr5	140550000	140575000	chr5	140675000	140725000	1.99	1.26	0.66	CTRL	137500	ENSG00000213523	SRA1	ENSG00000170445	HARS1
chr2	27100000	27125000	chr2	27275000	27300000	2.23	1.41	0.66	CTRL	175000	ENSG00000138030	KHK	ENSG00000115194	SLC30A3
chrX	110150000	110175000	chrX	110825000	110850000	3.76	2.38	0.66	CTRL	675000	ENSG00000157600	TMEM164	-	-
chr17	77525000	77550000	chr17	78000000	78025000	3.77	2.4	0.65	CTRL	475000	-	-	ENSG00000078687	TNRC6C
chr6	129575000	129625000	chr6	130000000	130025000	3.9	2.5	0.64	CTRL	412500	ENSG00000146376	ARHGAP18	ENSG00000198945	L3MBTL3
chr21	26825000	26875000	chr21	27675000	27700000	2.73	1.76	0.64	CTRL	837500	ENSG00000154734	ADAMTS1	-	-
chr22	36525000	36575000	chr22	36850000	36875000	3.76	2.42	0.64	CTRL	312500	ENSG00000100353	EIF3D	ENSG00000100365	NCF4
chr9	120975000	121000000	chr9	121370000	121400000	3.23	2.08	0.63	CTRL	397500	ENSG00000106804	C5	ENSG00000148175	STOM
chr20	47175000	47200000	chr20	47600000	47625000	3.77	2.43	0.63	CTRL	425000	ENSG00000064655	EYA2	ENSG00000124151	NCOA3
chr4	169025000	169050000	chr4	169475000	169500000	2.34	1.51	0.63	CTRL	450000	-	-	ENSG00000137601	NEK1
chr8	41525000	41550000	chr8	41825000	41850000	2.6	1.69	0.63	CTRL	3.00E+05	ENSG00000147536	GINS4	ENSG00000029534	ANK1
chr15	26890000	26900000	chr15	27010000	27020000	4.91	3.19	0.62	CTRL	120000	ENSG00000166206	GABRB3	ENSG00000182256	GABRG3
chr5	50950000	50975000	chr5	52650000	52675000	3.89	2.53	0.62	CTRL	1700000	-	-	-	-
chr20	5525000	5580000	chr20	5750000	5775000	2.69	1.76	0.62	CTRL	210000	ENSG00000125772	GPCPD1	ENSG00000171984	SHLD1
chr1	219100000	219125000	chr1	219550000	219575000	1.78	1.17	0.61	CTRL	450000	-	-	-	-
chr20	43425000	43450000	chr20	44075000	44100000	2.9	1.9	0.61	CTRL	650000	-	-	ENSG00000124191	TOX2
chr1	91500000	91525000	chr1	92250000	92300000	4.43	2.92	0.6	CTRL	762500	ENSG00000097046	CDC7	ENSG00000174842	GLMN
chr1	91275000	91300000	chr1	91925000	91950000	3.13	2.06	0.6	CTRL	650000	ENSG00000162669	HFM1	ENSG00000137948	BRDT
chr20	8125000	8150000	chr20	8400000	8425000	1.99	1.32	0.6	CTRL	275000	ENSG00000182621	PLCB1	ENSG00000182621	PLCB1
chr1	122915000	122930000	chr1	123720000	123730000	1.66	1.1	0.6	CTRL	802500	-	-	-	-
chr4	73310000	73320000	chr4	73650000	73660000	3.67	2.43	0.59	CTRL	340000	-	-	-	-
chr1	44075000	44100000	chr1	44575000	44625000	3.36	2.23	0.59	CTRL	512500	-	-	ENSG00000187147	RNF220
chr3	131025000	131050000	chr3	132025000	132050000	3.47	2.31	0.59	CTRL	1.00E+06	ENSG00000034533	ASTE1	ENSG00000196353	CPNE4
chr13	27500000	27525000	chr13	27800000	27830000	2.44	1.62	0.59	CTRL	302500	-	-	-	-
chr2	195560000	195570000	chr2	196050000	196075000	2.41	1.6	0.59	CTRL	497500	-	-	ENSG00000118997	DNAH7
chr4	164775000	164800000	chr4	165075000	165100000	4.81	3.2	0.59	CTRL	3.00E+05	ENSG00000248771	SMIM31	ENSG00000170088	TMEM192
chr9	131350000	131375000	chr9	131725000	131750000	2.73	4.09	-0.59	SMARCB1+	375000	ENSG00000160539	PLPP7	ENSG00000107263	RAPGEF1
chr2	61900000	61925000	chr2	62400000	62425000	3.75	5.62	-0.59	SMARCB1+	5.00E+05	ENSG00000173163	COMMD1	-	-
chr14	23470000	23480000	chr14	23550000	23575000	3.78	5.67	-0.59	SMARCB1+	87500	ENSG00000129460	NGDN	ENSG00000136367	ZFHX2
chr11	34170000	34200000	chr11	34350000	34375000	3.39	5.08	-0.59	SMARCB1+	177500	ENSG00000166016	ABTB2	ENSG00000166016	ABTB2
chr1	168425000	168450000	chr1	168550000	168575000	1.64	2.47	-0.59	SMARCB1+	125000	-	-	ENSG00000143184	XCL1
chr15	82525000	82550000	chr15	83000000	83025000	2.74	4.11	-0.59	SMARCB1+	475000	ENSG00000182774	RPS17	ENSG00000169609	C15orf40
chr7	10900000	10925000	chr7	11325000	11350000	1.88	2.82	-0.59	SMARCB1+	425000	-	-	-	-
chr20	58850000	58900000	chr20	59200000	59225000	3.04	4.56	-0.59	SMARCB1+	337500	ENSG00000087460	GNAS	ENSG00000124203	ZNF831
chr17	67370000	67400000	chr17	67475000	67500000	3.42	5.13	-0.59	SMARCB1+	102500	ENSG00000154217	PITPNC1	ENSG00000154217	PITPNC1
chr8	123800000	123825000	chr8	124425000	124450000	4.54	6.82	-0.59	SMARCB1+	625000	ENSG00000176853	FAM91A1	ENSG00000183665	TRMT12
chr1	123775000	123790000	chr1	124725000	124750000	1.5	2.26	-0.59	SMARCB1+	955000	-	-	-	-
chr13	99250000	99300000	chr13	99425000	99450000	2.27	3.41	-0.59	SMARCB1+	162500	ENSG00000134882	UBAC2	ENSG00000125304	TM9SF2
chr8	127725000	127750000	chr8	129675000	129725000	2.99	4.49	-0.59	SMARCB1+	1962500	ENSG00000136997	MYC	-	-
chr2	95400000	95450000	chr2	95725000	95750000	2.6	3.91	-0.59	SMARCB1+	312500	ENSG00000115042	FAHD2A	-	-
chr5	80675000	80725000	chr5	81175000	81200000	2.8	4.2	-0.59	SMARCB1+	487500	ENSG00000113318	MSH3	ENSG00000113319	RASGRF2
chr19	13275000	13300000	chr19	13570000	13590000	3.41	5.13	-0.59	SMARCB1+	292500	ENSG00000141837	CACNA1A	ENSG00000141837	CACNA1A
chr1	38025000	38075000	chr1	38575000	38600000	1.91	2.88	-0.59	SMARCB1+	537500	ENSG00000185668	POU3F1	-	-
chr5	175525000	175550000	chr5	175700000	175725000	1.65	2.48	-0.59	SMARCB1+	175000	ENSG00000164466	SFXN1	ENSG00000113749	HRH2
chr17	73650000	73675000	chr17	74150000	74200000	1.64	2.47	-0.59	SMARCB1+	512500	-	-	-	-
chr5	80475000	80500000	chr5	80650000	80675000	1.83	2.76	-0.59	SMARCB1+	175000	ENSG00000039319	ZFYVE16	ENSG00000228716	DHFR
chr17	78475000	78525000	chr17	78700000	78725000	2.52	3.79	-0.59	SMARCB1+	212500	ENSG00000187775	DNAH17	ENSG00000108669	CYTH1
chr18	59975000	60000000	chr18	60550000	60575000	1.92	2.89	-0.59	SMARCB1+	575000	-	-	-	-
chr16	11250000	11275000	chr16	11350000	11375000	3.55	5.35	-0.59	SMARCB1+	1.00E+05	ENSG00000175643	RMI2	ENSG00000175643	RMI2
chr11	8000000	8010000	chr11	8090000	8100000	3.9	5.87	-0.59	SMARCB1+	90000	ENSG00000175390	EIF3F	ENSG00000166402	TUB
chr1	84425000	84450000	chr1	84925000	84950000	2.44	3.68	-0.59	SMARCB1+	5.00E+05	ENSG00000137976	DNASE2B	ENSG00000153898	MCOLN2
chr14	64650000	64675000	chr14	64750000	64775000	2.36	3.56	-0.59	SMARCB1+	1.00E+05	-	-	ENSG00000126822	PLEKHG3
chr3	72925000	72950000	chr3	73075000	73100000	2.5	3.76	-0.59	SMARCB1+	150000	ENSG00000172986	GXYLT2	-	-
chr8	101325000	101350000	chr8	101500000	101525000	1.81	2.72	-0.59	SMARCB1+	175000	-	-	ENSG00000083307	GRHL2
chr14	105650000	105700000	chr14	105925000	105950000	3.28	4.93	-0.59	SMARCB1+	262500	-	-	-	-
chr19	38725000	38750000	chr19	38825000	38850000	2.56	3.85	-0.59	SMARCB1+	1.00E+05	ENSG00000130402	ACTN4	ENSG00000104823	ECH1
chr5	31575000	31600000	chr5	32070000	32100000	3.14	4.73	-0.59	SMARCB1+	497500	-	-	ENSG00000133401	PDZD2
chr3	62200000	62225000	chr3	62550000	62575000	2.94	4.43	-0.59	SMARCB1+	350000	ENSG00000144724	PTPRG	ENSG00000163618	CADPS
chr4	155425000	155450000	chr4	155775000	155800000	1.55	2.33	-0.59	SMARCB1+	350000	-	-	ENSG00000061918	GUCY1B1
chr12	14225000	14275000	chr12	14650000	14675000	1.24	1.86	-0.59	SMARCB1+	412500	-	-	ENSG00000070019	GUCY2C
chr13	69525000	69550000	chr13	69850000	69875000	2.16	3.25	-0.59	SMARCB1+	325000	-	-	ENSG00000150361	KLHL1
chr19	55275000	55300000	chr19	55375000	55425000	1.96	2.96	-0.59	SMARCB1+	112500	ENSG00000133265	HSPBP1	ENSG00000160472	TMEM190
chr11	72825000	72850000	chr11	73275000	73300000	2.18	3.29	-0.59	SMARCB1+	450000	ENSG00000168010	ATG16L2	ENSG00000171631	P2RY6
chr9	35100000	35125000	chr9	35475000	35500000	2.74	4.12	-0.59	SMARCB1+	375000	ENSG00000165283	STOML2	ENSG00000198853	RUSC2
chr16	68350000	68400000	chr16	68500000	68525000	2.78	4.19	-0.59	SMARCB1+	137500	ENSG00000132600	PRMT7	ENSG00000184939	ZFP90
chr17	64020000	64050000	chr17	64275000	64300000	2.41	3.64	-0.59	SMARCB1+	252500	ENSG00000108622	ICAM2	-	-
chr1	246490000	246500000	chr1	246700000	246710000	2.63	3.97	-0.59	SMARCB1+	210000	ENSG00000185420	SMYD3	-	-
chr8	125700000	125725000	chr8	126800000	126825000	4.58	6.92	-0.59	SMARCB1+	1100000	-	-	-	-
chr5	137620000	137650000	chr5	138050000	138075000	2.95	4.46	-0.59	SMARCB1+	427500	ENSG00000146021	KLHL3	ENSG00000031003	FAM13B
chrX	140000000	140025000	chrX	140200000	140225000	1.71	2.58	-0.59	SMARCB1+	2.00E+05	-	-	-	-
chr8	127725000	127750000	chr8	128075000	128100000	2.14	3.24	-0.59	SMARCB1+	350000	ENSG00000136997	MYC	-	-
chr3	178425000	178450000	chr3	178950000	178975000	5.69	8.6	-0.59	SMARCB1+	525000	ENSG00000197584	KCNMB2	ENSG00000172667	ZMAT3
chr4	74175000	74200000	chr4	74300000	74325000	2.33	3.53	-0.6	SMARCB1+	125000	ENSG00000163738	MTHFD2L	ENSG00000163738	MTHFD2L
chr13	95180000	95200000	chr13	95390000	95410000	2.98	4.51	-0.6	SMARCB1+	210000	ENSG00000125257	ABCC4	-	-
chr7	155800000	155850000	chr7	156450000	156475000	2.82	4.25	-0.6	SMARCB1+	637500	ENSG00000164690	SHH	-	-
chr3	157600000	157625000	chr3	158525000	158550000	3.14	4.74	-0.6	SMARCB1+	925000	-	-	ENSG00000174891	RSRC1
chr1	236600000	236625000	chr1	237375000	237400000	3.93	5.94	-0.6	SMARCB1+	775000	ENSG00000119285	HEATR1	ENSG00000198626	RYR2
chr11	44920000	44950000	chr11	45100000	45125000	4.6	6.96	-0.6	SMARCB1+	177500	ENSG00000157570	TSPAN18	ENSG00000019485	PRDM11
chr22	23150000	23180000	chr22	23270000	23325000	4.05	6.13	-0.6	SMARCB1+	132500	ENSG00000100228	RAB36	ENSG00000186716	BCR
chr1	28875000	28900000	chr1	29025000	29050000	2.56	3.88	-0.6	SMARCB1+	150000	ENSG00000159023	EPB41	ENSG00000159023	EPB41
chr2	166525000	166550000	chr2	168100000	168125000	3.33	5.04	-0.6	SMARCB1+	1575000	ENSG00000136546	SCN7A	ENSG00000198648	STK39
chr7	120975000	121000000	chr7	121075000	121125000	1.8	2.72	-0.6	SMARCB1+	112500	ENSG00000071243	ING3	ENSG00000106034	CPED1
chr3	13650000	13675000	chr3	13875000	13900000	3.32	5.02	-0.6	SMARCB1+	225000	-	-	ENSG00000154764	WNT7A
chr17	59575000	59600000	chr17	59975000	60000000	3.08	4.66	-0.6	SMARCB1+	4.00E+05	ENSG00000108406	DHX40	-	-
chr15	63290000	63300000	chr15	63390000	63400000	2.71	4.1	-0.6	SMARCB1+	1.00E+05	ENSG00000138613	APH1B	-	-
chr2	62450000	62475000	chr2	63025000	63050000	2.43	3.68	-0.6	SMARCB1+	575000	-	-	ENSG00000115504	EHBP1
chr4	37800000	37825000	chr4	38025000	38050000	2.6	3.94	-0.6	SMARCB1+	225000	-	-	ENSG00000065882	TBC1D1
chr14	65400000	65425000	chr14	65800000	65850000	2.98	4.52	-0.6	SMARCB1+	412500	ENSG00000033170	FUT8	-	-
chr3	179400000	179425000	chr3	179550000	179575000	2.61	3.96	-0.6	SMARCB1+	150000	ENSG00000114450	GNB4	ENSG00000136518	ACTL6A
chr19	48775000	48800000	chr19	48825000	48850000	4.43	6.72	-0.6	SMARCB1+	50000	ENSG00000105552	BCAT2	ENSG00000087076	HSD17B14
chr7	73325000	73350000	chr7	73425000	73450000	2.51	3.8	-0.6	SMARCB1+	1.00E+05	ENSG00000146755	TRIM50	ENSG00000188763	FZD9
chr6	135525000	135550000	chr6	136200000	136250000	2.29	3.47	-0.6	SMARCB1+	687500	-	-	ENSG00000146410	MTFR2
chr13	84900000	84925000	chr13	85800000	85825000	3.41	5.17	-0.6	SMARCB1+	9.00E+05	-	-	ENSG00000184564	SLITRK6
chr8	61800000	61825000	chr8	62975000	63000000	1.9	2.88	-0.6	SMARCB1+	1175000	-	-	ENSG00000185942	NKAIN3
chr12	46675000	46700000	chr12	46900000	46925000	1.69	2.56	-0.6	SMARCB1+	225000	-	-	-	-
chr1	166900000	166925000	chr1	167050000	167075000	2.5	3.8	-0.6	SMARCB1+	150000	ENSG00000143195	ILDR2	ENSG00000143167	GPA33
chr3	107225000	107275000	chr3	107400000	107425000	1.72	2.61	-0.6	SMARCB1+	162500	-	-	-	-
chr17	65275000	65300000	chr17	66150000	66175000	3.95	5.99	-0.6	SMARCB1+	875000	-	-	ENSG00000154240	CEP112
chr2	64900000	64925000	chr2	65025000	65050000	3.57	5.42	-0.6	SMARCB1+	125000	-	-	-	-
chr20	1300000	1325000	chr20	1425000	1450000	2.42	3.67	-0.6	SMARCB1+	125000	ENSG00000101298	SNPH	ENSG00000088833	NSFL1C
chr17	76100000	76125000	chr17	76275000	76300000	2.75	4.18	-0.6	SMARCB1+	175000	ENSG00000182473	EXOC7	ENSG00000129646	QRICH2
chr1	210125000	210175000	chr1	210375000	210400000	1.44	2.18	-0.6	SMARCB1+	237500	ENSG00000143469	SYT14	ENSG00000054392	HHAT
chr3	132250000	132275000	chr3	132400000	132425000	1.31	1.99	-0.6	SMARCB1+	150000	ENSG00000196353	CPNE4	ENSG00000138246	DNAJC13
chr14	95600000	95625000	chr14	95750000	95775000	1.6	2.43	-0.6	SMARCB1+	150000	-	-	-	-
chr12	24975000	25000000	chr12	25375000	25400000	2.05	3.12	-0.6	SMARCB1+	4.00E+05	-	-	-	-
chr21	40450000	40475000	chr21	41050000	41100000	2.59	3.95	-0.6	SMARCB1+	612500	ENSG00000171587	DSCAM	-	-
chr17	18600000	18625000	chr17	18820000	18830000	3.21	4.88	-0.6	SMARCB1+	212500	-	-	-	-
chr18	63125000	63150000	chr18	63300000	63330000	2.17	3.3	-0.61	SMARCB1+	177500	ENSG00000171791	BCL2	ENSG00000171791	BCL2
chr22	46125000	46150000	chr22	46275000	46325000	3.71	5.65	-0.61	SMARCB1+	162500	ENSG00000186951	PPARA	ENSG00000075234	TTC38
chr1	205980000	205990000	chr1	206100000	206110000	2.56	3.89	-0.61	SMARCB1+	120000	ENSG00000276600	RAB7B	ENSG00000263961	RHEX
chr4	82450000	82475000	chr4	82800000	82825000	2.45	3.73	-0.61	SMARCB1+	350000	ENSG00000145293	ENOPH1	ENSG00000138674	SEC31A
chr17	61400000	61450000	chr17	61525000	61550000	5.84	8.9	-0.61	SMARCB1+	112500	ENSG00000121068	TBX2	-	-
chr14	105650000	105700000	chr14	106000000	106025000	2.91	4.44	-0.61	SMARCB1+	337500	-	-	-	-
chr6	36600000	36625000	chr6	36700000	36730000	4.03	6.15	-0.61	SMARCB1+	102500	ENSG00000112081	SRSF3	ENSG00000255587	RAB44
chr20	49325000	49350000	chr20	49600000	49610000	2.46	3.74	-0.61	SMARCB1+	267500	ENSG00000158445	KCNB1	-	-
chr8	73000000	73025000	chr8	73150000	73175000	1.69	2.58	-0.61	SMARCB1+	150000	ENSG00000147601	TERF1	-	-
chr13	95500000	95525000	chr13	95825000	95850000	1.79	2.73	-0.61	SMARCB1+	325000	ENSG00000134873	CLDN10	ENSG00000102595	UGGT2
chr17	7040000	7075000	chr17	7130000	7140000	6.08	9.28	-0.61	SMARCB1+	77500	ENSG00000174327	SLC16A13	-	-
chr17	63900000	63930000	chr17	64125000	64150000	2.25	3.44	-0.61	SMARCB1+	222500	ENSG00000204414	CSHL1	ENSG00000178607	ERN1
chr12	117850000	117900000	chr12	118025000	118050000	3.44	5.25	-0.61	SMARCB1+	162500	ENSG00000171435	KSR2	ENSG00000111445	RFC5
chr15	51640000	51675000	chr15	51750000	51780000	3.23	4.92	-0.61	SMARCB1+	107500	ENSG00000104112	SCG3	ENSG00000140280	LYSMD2
chr3	149975000	150000000	chr3	150175000	150200000	2.04	3.11	-0.61	SMARCB1+	2.00E+05	ENSG00000070087	PFN2	-	-
chr9	131175000	131200000	chr9	131325000	131350000	3.14	4.79	-0.61	SMARCB1+	150000	ENSG00000126883	NUP214	ENSG00000160539	PLPP7
chr20	45100000	45125000	chr20	45275000	45300000	1.99	3.04	-0.61	SMARCB1+	175000	ENSG00000124134	KCNS1	ENSG00000124159	MATN4
chr3	126750000	126775000	chr3	126950000	126975000	1.84	2.81	-0.61	SMARCB1+	2.00E+05	ENSG00000159685	CHCHD6	ENSG00000159685	CHCHD6
chr1	123670000	123680000	chr1	123775000	123800000	1.41	2.15	-0.61	SMARCB1+	112500	-	-	-	-
chr11	77175000	77225000	chr11	77525000	77575000	1.88	2.87	-0.61	SMARCB1+	350000	ENSG00000137474	MYO7A	ENSG00000074201	CLNS1A
chr18	58525000	58550000	chr18	59050000	59100000	3.42	5.23	-0.61	SMARCB1+	537500	ENSG00000198796	ALPK2	-	-
chr8	123450000	123500000	chr8	124425000	124450000	2.96	4.53	-0.61	SMARCB1+	962500	ENSG00000156795	NTAQ1	ENSG00000183665	TRMT12
chr7	103550000	103575000	chr7	104150000	104175000	1.84	2.81	-0.61	SMARCB1+	6.00E+05	ENSG00000189056	RELN	ENSG00000164815	ORC5
chr3	157200000	157225000	chr3	157475000	157500000	2.97	4.55	-0.61	SMARCB1+	275000	-	-	ENSG00000197415	VEPH1
chr20	57500000	57525000	chr20	57590000	57600000	5.16	7.89	-0.61	SMARCB1+	82500	ENSG00000124092	CTCFL	-	-
chr2	165000000	165025000	chr2	165175000	165200000	1.53	2.34	-0.61	SMARCB1+	175000	-	-	ENSG00000153253	SCN3A
chr12	121550000	121560000	chr12	121660000	121680000	3.17	4.85	-0.61	SMARCB1+	115000	ENSG00000089094	KDM2B	ENSG00000139714	MORN3
chr12	77700000	77750000	chr12	77825000	77850000	3.28	5.02	-0.61	SMARCB1+	112500	ENSG00000067798	NAV3	ENSG00000067798	NAV3
chr3	195615000	195650000	chr3	195720000	195725000	2.18	3.34	-0.61	SMARCB1+	90000	-	-	ENSG00000176945	MUC20
chr16	25125000	25150000	chr16	25200000	25250000	2.93	4.49	-0.61	SMARCB1+	87500	ENSG00000205629	LCMT1	ENSG00000103375	AQP8
chr7	128600000	128650000	chr7	128875000	128900000	2.42	3.7	-0.61	SMARCB1+	262500	-	-	ENSG00000135253	KCP
chr4	120125000	120175000	chr4	121100000	121125000	2.23	3.42	-0.62	SMARCB1+	962500	-	-	-	-
chr3	185650000	185675000	chr3	185750000	185775000	2.26	3.46	-0.62	SMARCB1+	1.00E+05	ENSG00000073792	IGF2BP2	ENSG00000073792	IGF2BP2
chr13	112625000	112650000	chr13	112850000	112875000	2.13	3.27	-0.62	SMARCB1+	225000	-	-	ENSG00000068650	ATP11A
chr8	27610000	27620000	chr8	27720000	27730000	3.16	4.84	-0.62	SMARCB1+	110000	ENSG00000120885	CLU	-	-
chr11	117425000	117450000	chr11	117800000	117825000	3.18	4.87	-0.62	SMARCB1+	375000	ENSG00000177103	DSCAML1	ENSG00000177103	DSCAML1
chr2	171575000	171600000	chr2	172450000	172475000	2.53	3.87	-0.62	SMARCB1+	875000	-	-	ENSG00000091409	ITGA6
chr12	71775000	71800000	chr12	71900000	71925000	2.32	3.55	-0.62	SMARCB1+	125000	ENSG00000080371	RAB21	ENSG00000121749	TBC1D15
chr8	100550000	100600000	chr8	100675000	100700000	2.97	4.56	-0.62	SMARCB1+	112500	ENSG00000186106	ANKRD46	ENSG00000070756	PABPC1
chr2	206790000	206800000	chr2	207450000	207500000	2.53	3.88	-0.62	SMARCB1+	680000	ENSG00000118246	FASTKD2	-	-
chr7	106925000	106950000	chr7	107125000	107150000	1.33	2.05	-0.62	SMARCB1+	2.00E+05	-	-	ENSG00000005249	PRKAR2B
chr11	126300000	126325000	chr11	126475000	126500000	2.6	3.99	-0.62	SMARCB1+	175000	ENSG00000110063	DCPS	ENSG00000149571	KIRREL3
chr22	23870000	23880000	chr22	23940000	23960000	5.18	7.96	-0.62	SMARCB1+	75000	ENSG00000133460	SLC2A11	ENSG00000133433	GSTT2B
chr2	202575000	202600000	chr2	202875000	202900000	2.29	3.51	-0.62	SMARCB1+	3.00E+05	ENSG00000204217	BMPR2	ENSG00000138442	WDR12
chr9	17050000	17075000	chr9	17450000	17475000	2.85	4.38	-0.62	SMARCB1+	4.00E+05	-	-	ENSG00000044459	CNTLN
chr4	56570000	56580000	chr4	56800000	56810000	2.38	3.65	-0.62	SMARCB1+	230000	ENSG00000249693	THEGL	ENSG00000128040	SPINK2
chr16	69375000	69400000	chr16	69675000	69700000	1.96	3.01	-0.62	SMARCB1+	3.00E+05	ENSG00000132604	TERF2	ENSG00000102908	NFAT5
chr8	11550000	11575000	chr8	11950000	11975000	3.07	4.71	-0.62	SMARCB1+	4.00E+05	ENSG00000136573	BLK	ENSG00000205884	DEFB136
chr16	19900000	19925000	chr16	20275000	20300000	1.8	2.77	-0.62	SMARCB1+	375000	-	-	ENSG00000169347	GP2
chr12	69375000	69400000	chr12	69550000	69600000	2.15	3.31	-0.62	SMARCB1+	187500	ENSG00000127337	YEATS4	ENSG00000166225	FRS2
chr8	143840000	143850000	chr8	143890000	143910000	4.07	6.25	-0.62	SMARCB1+	55000	ENSG00000185189	NRBP2	-	-
chr2	65350000	65375000	chr2	65550000	65575000	1.64	2.52	-0.62	SMARCB1+	2.00E+05	ENSG00000198369	SPRED2	-	-
chr7	95510000	95520000	chr7	95675000	95700000	3.78	5.82	-0.62	SMARCB1+	172500	ENSG00000005981	ASB4	-	-
chr5	32225000	32250000	chr5	32575000	32625000	2.47	3.8	-0.62	SMARCB1+	362500	ENSG00000150712	MTMR12	ENSG00000113387	SUB1
chr1	17120000	17150000	chr1	17225000	17250000	2.85	4.38	-0.62	SMARCB1+	102500	ENSG00000117115	PADI2	ENSG00000142623	PADI1
chr1	28350000	28375000	chr1	28600000	28625000	1.86	2.87	-0.62	SMARCB1+	250000	ENSG00000204138	PHACTR4	ENSG00000120656	TAF12
chr4	173010000	173020000	chr4	173225000	173260000	2.55	3.92	-0.62	SMARCB1+	227500	ENSG00000174473	GALNTL6	ENSG00000109586	GALNT7
chr8	65750000	65775000	chr8	66025000	66050000	2.3	3.54	-0.62	SMARCB1+	275000	ENSG00000066855	MTFR1	ENSG00000147570	DNAJC5B
chr6	158200000	158225000	chr6	158950000	159000000	2.43	3.74	-0.62	SMARCB1+	762500	ENSG00000272047	GTF2H5	ENSG00000130363	RSPH3
chr1	116575000	116600000	chr1	117025000	117075000	3.03	4.66	-0.62	SMARCB1+	462500	ENSG00000143061	IGSF3	ENSG00000134256	CD101
chr3	71950000	71975000	chr3	72800000	72850000	2.14	3.3	-0.62	SMARCB1+	862500	-	-	ENSG00000144736	SHQ1
chr9	35775000	35800000	chr9	35875000	35900000	2.79	4.29	-0.62	SMARCB1+	1.00E+05	ENSG00000159899	NPR2	-	-
chr18	70190000	70200000	chr18	70425000	70475000	3.06	4.71	-0.62	SMARCB1+	255000	ENSG00000176225	RTTN	-	-
chr16	70150000	70175000	chr16	70250000	70275000	3.15	4.85	-0.62	SMARCB1+	1.00E+05	ENSG00000090857	PDPR	ENSG00000223496	EXOSC6
chr3	183180000	183190000	chr3	183380000	183390000	2.25	3.47	-0.62	SMARCB1+	2.00E+05	ENSG00000053524	MCF2L2	ENSG00000053524	MCF2L2
chr15	64200000	64210000	chr15	64350000	64360000	2.66	4.1	-0.62	SMARCB1+	150000	ENSG00000169118	CSNK1G1	ENSG00000169118	CSNK1G1
chr9	124600000	124625000	chr9	124675000	124725000	2.87	4.42	-0.62	SMARCB1+	87500	ENSG00000148200	NR6A1	ENSG00000148200	NR6A1
chr3	8425000	8450000	chr3	8600000	8625000	2.21	3.4	-0.62	SMARCB1+	175000	-	-	ENSG00000125046	SSUH2
chr1	100900000	100925000	chr1	101275000	101300000	3.74	5.76	-0.62	SMARCB1+	375000	ENSG00000162695	SLC30A7	-	-
chr4	3975000	4025000	chr4	4075000	4100000	2.27	3.5	-0.62	SMARCB1+	87500	-	-	-	-
chr2	200900000	200925000	chr2	201050000	201075000	1.99	3.06	-0.62	SMARCB1+	150000	ENSG00000196290	NIF3L1	ENSG00000155744	FAM126B
chr12	32350000	32375000	chr12	32650000	32675000	1.79	2.76	-0.63	SMARCB1+	3.00E+05	ENSG00000151746	BICD1	ENSG00000139132	FGD4
chr2	63675000	63700000	chr2	63875000	63900000	1.79	2.76	-0.63	SMARCB1+	2.00E+05	ENSG00000143951	WDPCP	ENSG00000169764	UGP2
chr5	113375000	113400000	chr5	113500000	113550000	1.27	1.95	-0.63	SMARCB1+	137500	ENSG00000171444	MCC	ENSG00000047188	YTHDC2
chr1	26590000	26625000	chr1	26880000	26890000	2.97	4.59	-0.63	SMARCB1+	277500	-	-	ENSG00000142751	GPN2
chr1	205270000	205285000	chr1	205320000	205330000	6.59	10.18	-0.63	SMARCB1+	47500	ENSG00000133069	TMCC2	ENSG00000163545	NUAK2
chr12	90950000	91000000	chr12	91075000	91125000	3.54	5.46	-0.63	SMARCB1+	125000	ENSG00000197651	CCER1	ENSG00000139329	LUM
chr1	38600000	38625000	chr1	38800000	38825000	1.94	3	-0.63	SMARCB1+	2.00E+05	-	-	-	-
chr5	147625000	147650000	chr5	147800000	147825000	2.77	4.28	-0.63	SMARCB1+	175000	ENSG00000176049	JAKMIP2	ENSG00000164266	SPINK1
chr1	156375000	156400000	chr1	156600000	156625000	2.12	3.28	-0.63	SMARCB1+	225000	ENSG00000132677	RHBG	ENSG00000163382	NAXE
chr4	119550000	119575000	chr4	120025000	120075000	2.69	4.15	-0.63	SMARCB1+	487500	ENSG00000138735	PDE5A	ENSG00000164109	MAD2L1
chr3	30025000	30050000	chr3	30175000	30200000	1.95	3.01	-0.63	SMARCB1+	150000	-	-	-	-
chr12	52350000	52400000	chr12	52970000	53000000	3.94	6.1	-0.63	SMARCB1+	610000	ENSG00000135443	KRT85	ENSG00000063046	EIF4B
chr2	30700000	30725000	chr2	31150000	31175000	2.76	4.27	-0.63	SMARCB1+	450000	ENSG00000162949	CAPN13	ENSG00000158089	GALNT14
chr14	51275000	51300000	chr14	51770000	51800000	2.74	4.24	-0.63	SMARCB1+	497500	-	-	-	-
chr4	143880000	143890000	chr4	144000000	144010000	1.2	1.86	-0.63	SMARCB1+	120000	ENSG00000197465	GYPE	ENSG00000250361	GYPB
chr16	25050000	25075000	chr16	25200000	25250000	2.28	3.54	-0.63	SMARCB1+	162500	-	-	ENSG00000103375	AQP8
chr6	136325000	136350000	chr6	136550000	136575000	1.25	1.94	-0.63	SMARCB1+	225000	ENSG00000135525	MAP7	ENSG00000135525	MAP7
chr2	172800000	172825000	chr2	172925000	172950000	2.35	3.64	-0.63	SMARCB1+	125000	ENSG00000091428	RAPGEF4	ENSG00000091428	RAPGEF4
chr1	204550000	204575000	chr1	204800000	204825000	2.17	3.36	-0.63	SMARCB1+	250000	ENSG00000198625	MDM4	-	-
chr14	103075000	103100000	chr14	103275000	103300000	2.9	4.5	-0.63	SMARCB1+	2.00E+05	ENSG00000283071	LBHD2	-	-
chr3	194475000	194500000	chr3	194575000	194600000	2.63	4.08	-0.63	SMARCB1+	1.00E+05	ENSG00000133657	ATP13A3	ENSG00000145014	TMEM44
chr12	68850000	68875000	chr12	69250000	69275000	2.36	3.66	-0.63	SMARCB1+	4.00E+05	ENSG00000135678	CPM	ENSG00000111605	CPSF6
chr12	34100000	34125000	chr12	34200000	34225000	2.08	3.23	-0.63	SMARCB1+	1.00E+05	-	-	-	-
chr5	170975000	171000000	chr5	171325000	171350000	1.83	2.84	-0.63	SMARCB1+	350000	ENSG00000204764	RANBP17	-	-
chr4	26850000	26875000	chr4	27000000	27025000	2.14	3.33	-0.63	SMARCB1+	150000	ENSG00000109689	STIM2	ENSG00000109689	STIM2
chr1	33125000	33150000	chr1	33450000	33475000	2.02	3.14	-0.63	SMARCB1+	325000	ENSG00000116525	TRIM62	ENSG00000121903	ZSCAN20
chr11	128025000	128050000	chr11	128825000	128850000	2.44	3.78	-0.63	SMARCB1+	8.00E+05	-	-	ENSG00000151704	KCNJ1
chr4	108000000	108025000	chr4	108550000	108600000	3.04	4.71	-0.63	SMARCB1+	562500	ENSG00000138796	HADH	-	-
chr1	202000000	202020000	chr1	202100000	202130000	5.21	8.08	-0.63	SMARCB1+	105000	ENSG00000176393	RNPEP	ENSG00000170075	GPR37L1
chr5	64800000	64825000	chr5	65475000	65500000	2.9	4.5	-0.63	SMARCB1+	675000	ENSG00000153015	CWC27	ENSG00000049192	ADAMTS6
chr1	116125000	116150000	chr1	116475000	116500000	4.87	7.57	-0.63	SMARCB1+	350000	ENSG00000173212	MAB21L3	-	-
chr1	26025000	26050000	chr1	26150000	26175000	2.78	4.32	-0.63	SMARCB1+	125000	ENSG00000158008	EXTL1	ENSG00000197245	FAM110D
chr11	74250000	74275000	chr11	74425000	74450000	2.07	3.22	-0.63	SMARCB1+	175000	ENSG00000214517	PPME1	-	-
chr2	105350000	105375000	chr2	105500000	105525000	3.72	5.77	-0.64	SMARCB1+	150000	ENSG00000115641	FHL2	-	-
chr7	30800000	30825000	chr7	31100000	31130000	3.26	5.07	-0.64	SMARCB1+	302500	ENSG00000254959	INMT-MINDY4	ENSG00000078549	ADCYAP1R1
chrX	65575000	65600000	chrX	65975000	66000000	2.86	4.45	-0.64	SMARCB1+	4.00E+05	ENSG00000147065	MSN	-	-
chr6	134150000	134200000	chr6	134800000	134850000	2.41	3.75	-0.64	SMARCB1+	650000	ENSG00000118515	SGK1	-	-
chr11	120170000	120180000	chr11	120300000	120310000	4.13	6.41	-0.64	SMARCB1+	130000	ENSG00000137699	TRIM29	ENSG00000137709	POU2F3
chr1	84425000	84450000	chr1	84750000	84775000	1.96	3.04	-0.64	SMARCB1+	325000	ENSG00000137976	DNASE2B	-	-
chr11	16925000	16950000	chr11	17050000	17075000	2.23	3.47	-0.64	SMARCB1+	125000	ENSG00000166689	PLEKHA7	ENSG00000110700	RPS13
chr22	30950000	30975000	chr22	31075000	31100000	2.79	4.34	-0.64	SMARCB1+	125000	ENSG00000133422	MORC2	ENSG00000183963	SMTN
chr14	65150000	65175000	chr14	65800000	65850000	2.89	4.5	-0.64	SMARCB1+	662500	-	-	-	-
chr7	45150000	45175000	chr7	45250000	45275000	4.14	6.43	-0.64	SMARCB1+	1.00E+05	ENSG00000122679	RAMP3	-	-
chr22	39000000	39025000	chr22	39100000	39125000	2.63	4.1	-0.64	SMARCB1+	1.00E+05	ENSG00000244509	APOBEC3C	ENSG00000100298	APOBEC3H
chr3	15225000	15275000	chr3	15550000	15575000	2.21	3.44	-0.64	SMARCB1+	312500	ENSG00000131375	CAPN7	ENSG00000131373	HACL1
chr3	184550000	184575000	chr3	184750000	184800000	3.72	5.79	-0.64	SMARCB1+	212500	ENSG00000182580	EPHB3	-	-
chr4	88525000	88550000	chr4	88650000	88675000	1.89	2.95	-0.64	SMARCB1+	125000	ENSG00000287542	0	ENSG00000287542	0
chr11	69275000	69300000	chr11	69625000	69675000	2.53	3.94	-0.64	SMARCB1+	362500	ENSG00000172927	MYEOV	ENSG00000110092	CCND1
chr1	114975000	115000000	chr1	115575000	115600000	1.88	2.92	-0.64	SMARCB1+	6.00E+05	ENSG00000198765	SYCP1	-	-
chr19	14190000	14200000	chr19	14340000	14350000	2.87	4.48	-0.64	SMARCB1+	150000	ENSG00000072071	ADGRL1	-	-
chr13	36850000	36875000	chr13	36975000	37000000	2.68	4.17	-0.64	SMARCB1+	125000	ENSG00000120693	SMAD9	ENSG00000120697	ALG5
chr2	112725000	112760000	chr2	112925000	112975000	3.39	5.28	-0.64	SMARCB1+	207500	ENSG00000144130	NT5DC4	ENSG00000136688	IL36G
chr2	117820000	117850000	chr2	118000000	118025000	3.74	5.84	-0.64	SMARCB1+	177500	ENSG00000088205	DDX18	ENSG00000125633	CCDC93
chr7	155800000	155850000	chr7	156150000	156175000	2.03	3.17	-0.64	SMARCB1+	337500	ENSG00000164690	SHH	-	-
chr12	98550000	98575000	chr12	98975000	99025000	2.23	3.47	-0.64	SMARCB1+	437500	ENSG00000120802	TMPO	ENSG00000185046	ANKS1B
chr5	33975000	34025000	chr5	34450000	34475000	3.29	5.14	-0.64	SMARCB1+	462500	ENSG00000164175	SLC45A2	-	-
chr5	137620000	137650000	chr5	137725000	137750000	3.08	4.81	-0.64	SMARCB1+	102500	ENSG00000146021	KLHL3	ENSG00000146021	KLHL3
chrX	20525000	20550000	chrX	21725000	21750000	3.19	4.98	-0.64	SMARCB1+	1200000	-	-	ENSG00000091482	SMPX
chr7	12625000	12650000	chr7	13250000	13275000	2.61	4.07	-0.64	SMARCB1+	625000	ENSG00000006747	SCIN	-	-
chr16	5225000	5250000	chr16	5600000	5625000	2.08	3.25	-0.64	SMARCB1+	375000	ENSG00000078328	RBFOX1	ENSG00000078328	RBFOX1
chr2	212125000	212150000	chr2	212550000	212575000	1.56	2.43	-0.64	SMARCB1+	425000	ENSG00000178568	ERBB4	-	-
chr5	126825000	126850000	chr5	127300000	127325000	1.99	3.1	-0.64	SMARCB1+	475000	ENSG00000113368	LMNB1	ENSG00000145794	MEGF10
chr2	30200000	30225000	chr2	30675000	30725000	3.44	5.37	-0.64	SMARCB1+	487500	-	-	ENSG00000162949	CAPN13
chr2	44970000	45000000	chr2	45490000	45525000	4.36	6.82	-0.64	SMARCB1+	522500	-	-	ENSG00000068784	SRBD1
chr18	12725000	12750000	chr18	12910000	12920000	2.91	4.55	-0.64	SMARCB1+	177500	ENSG00000128789	PSMG2	ENSG00000175354	PTPN2
chr9	70625000	70675000	chr9	71225000	71250000	3.35	5.24	-0.65	SMARCB1+	587500	ENSG00000083067	TRPM3	ENSG00000083067	TRPM3
chr2	85820000	85850000	chr2	86070000	86100000	2.88	4.5	-0.65	SMARCB1+	250000	ENSG00000115525	ST3GAL5	ENSG00000068654	POLR1A
chr5	68275000	68300000	chr5	68950000	68975000	3.27	5.11	-0.65	SMARCB1+	675000	ENSG00000145675	PIK3R1	-	-
chr14	92675000	92700000	chr14	92775000	92800000	3.81	5.96	-0.65	SMARCB1+	1.00E+05	ENSG00000100599	RIN3	ENSG00000066455	GOLGA5
chr2	64725000	64760000	chr2	64850000	64875000	2.61	4.08	-0.65	SMARCB1+	120000	ENSG00000179833	SERTAD2	-	-
chr14	31500000	31525000	chr14	32250000	32275000	1.65	2.58	-0.65	SMARCB1+	750000	ENSG00000151413	NUBPL	-	-
chr9	32580000	32590000	chr9	32950000	32975000	4.36	6.82	-0.65	SMARCB1+	377500	ENSG00000165264	NDUFB6	ENSG00000137074	APTX
chr8	125425000	125450000	chr8	125625000	125650000	1.8	2.82	-0.65	SMARCB1+	2.00E+05	ENSG00000173334	TRIB1	-	-
chr11	63025000	63050000	chr11	63625000	63650000	1.98	3.11	-0.65	SMARCB1+	6.00E+05	-	-	ENSG00000184743	ATL3
chr7	94275000	94300000	chr7	94650000	94675000	2.25	3.53	-0.65	SMARCB1+	375000	-	-	ENSG00000127990	SGCE
chr19	38400000	38425000	chr19	38900000	38950000	2.03	3.18	-0.65	SMARCB1+	512500	ENSG00000130244	FAM98C	ENSG00000104825	NFKBIB
chr10	116680000	116690000	chr10	116790000	116800000	3.11	4.88	-0.65	SMARCB1+	110000	ENSG00000165868	HSPA12A	ENSG00000165868	HSPA12A
chr13	100225000	100250000	chr13	100500000	100525000	2.05	3.21	-0.65	SMARCB1+	275000	ENSG00000175198	PCCA	ENSG00000175198	PCCA
chr7	55275000	55300000	chr7	55400000	55425000	3.07	4.81	-0.65	SMARCB1+	125000	-	-	ENSG00000132434	LANCL2
chr12	107125000	107150000	chr12	107600000	107625000	4.18	6.56	-0.65	SMARCB1+	475000	-	-	ENSG00000151136	BTBD11
chr12	120325000	120350000	chr12	120425000	120450000	4.31	6.77	-0.65	SMARCB1+	1.00E+05	ENSG00000170890	PLA2G1B	ENSG00000111775	COX6A1
chr18	22775000	22800000	chr18	22975000	23000000	1.68	2.64	-0.65	SMARCB1+	2.00E+05	ENSG00000101773	RBBP8	ENSG00000101773	RBBP8
chr15	68550000	68575000	chr15	68670000	68700000	3.17	4.97	-0.65	SMARCB1+	122500	ENSG00000103647	CORO2B	ENSG00000103647	CORO2B
chr2	172150000	172175000	chr2	172450000	172475000	3.48	5.46	-0.65	SMARCB1+	3.00E+05	-	-	ENSG00000091409	ITGA6
chr4	151100000	151125000	chr4	151600000	151625000	2.9	4.55	-0.65	SMARCB1+	5.00E+05	ENSG00000145425	RPS3A	ENSG00000164142	FHIP1A
chr16	55925000	55950000	chr16	56300000	56325000	2.58	4.06	-0.65	SMARCB1+	375000	ENSG00000159398	CES5A	ENSG00000087258	GNAO1
chr2	222300000	222325000	chr2	222550000	222575000	2.22	3.5	-0.65	SMARCB1+	250000	ENSG00000288658	0	ENSG00000163082	SGPP2
chr17	46000000	46050000	chr17	46200000	46225000	1.93	3.04	-0.65	SMARCB1+	187500	ENSG00000186868	MAPT	ENSG00000120071	KANSL1
chrX	130975000	131000000	chrX	131625000	131675000	2.56	4.03	-0.65	SMARCB1+	662500	-	-	-	-
chr20	49540000	49550000	chr20	49600000	49610000	4.92	7.74	-0.65	SMARCB1+	60000	ENSG00000124212	PTGIS	-	-
chr4	112325000	112375000	chr4	112750000	112775000	1.21	1.91	-0.65	SMARCB1+	412500	ENSG00000073331	ALPK1	-	-
chr11	94150000	94175000	chr11	94400000	94425000	1.61	2.54	-0.65	SMARCB1+	250000	ENSG00000110218	PANX1	ENSG00000123901	GPR83
chr18	34100000	34125000	chr18	34300000	34325000	1.58	2.5	-0.66	SMARCB1+	2.00E+05	ENSG00000101746	NOL4	-	-
chr7	98420000	98450000	chr7	98600000	98625000	2.09	3.29	-0.66	SMARCB1+	177500	-	-	ENSG00000106236	NPTX2
chr19	19375000	19400000	chr19	19475000	19500000	3.71	5.84	-0.66	SMARCB1+	1.00E+05	ENSG00000167491	GATAD2A	ENSG00000167491	GATAD2A
chr7	105625000	105650000	chr7	106025000	106050000	1.65	2.6	-0.66	SMARCB1+	4.00E+05	ENSG00000146776	ATXN7L1	ENSG00000128536	CDHR3
chr6	3270000	3300000	chr6	3725000	3750000	4.38	6.9	-0.66	SMARCB1+	452500	ENSG00000180822	PSMG4	ENSG00000168994	PXDC1
chr11	107550000	107600000	chr11	107675000	107700000	2.43	3.83	-0.66	SMARCB1+	112500	ENSG00000137760	ALKBH8	ENSG00000170290	SLN
chr19	53800000	53850000	chr19	54000000	54025000	2.34	3.69	-0.66	SMARCB1+	187500	ENSG00000142405	NLRP12	ENSG00000130433	CACNG6
chr10	6410000	6420000	chr10	6660000	6670000	2.44	3.85	-0.66	SMARCB1+	250000	ENSG00000065675	PRKCQ	-	-
chr13	16560000	16570000	chr13	16820000	16840000	1.21	1.92	-0.66	SMARCB1+	265000	-	-	-	-
chr20	35000000	35025000	chr20	35200000	35225000	1.29	2.03	-0.66	SMARCB1+	2.00E+05	ENSG00000078814	MYH7B	ENSG00000101000	PROCR
chr20	35990000	35995000	chr20	36125000	36150000	3.78	5.95	-0.66	SMARCB1+	145000	ENSG00000149646	CNBD2	ENSG00000088367	EPB41L1
chr7	137600000	137625000	chr7	137875000	137900000	2.17	3.43	-0.66	SMARCB1+	275000	ENSG00000157680	DGKI	ENSG00000182158	CREB3L2
chr2	197150000	197200000	chr2	197350000	197400000	1.89	2.98	-0.66	SMARCB1+	2.00E+05	ENSG00000065413	ANKRD44	ENSG00000115524	SF3B1
chr2	120690000	120700000	chr2	121070000	121080000	5.45	8.6	-0.66	SMARCB1+	380000	-	-	-	-
chr2	112590000	112625000	chr2	112710000	112720000	4.13	6.52	-0.66	SMARCB1+	107500	-	-	ENSG00000144130	NT5DC4
chr8	131025000	131050000	chr8	131775000	131825000	2.6	4.11	-0.66	SMARCB1+	762500	ENSG00000155897	ADCY8	-	-
chr16	22200000	22210000	chr16	22290000	22350000	2.13	3.37	-0.66	SMARCB1+	115000	ENSG00000103319	EEF2K	ENSG00000058600	POLR3E
chr4	38050000	38075000	chr4	38725000	38750000	2	3.15	-0.66	SMARCB1+	675000	ENSG00000065882	TBC1D1	-	-
chr1	64250000	64275000	chr1	64800000	64825000	2.46	3.88	-0.66	SMARCB1+	550000	ENSG00000177414	UBE2U	ENSG00000162437	RAVER2
chr17	39275000	39300000	chr17	39375000	39400000	2.33	3.68	-0.66	SMARCB1+	1.00E+05	ENSG00000108306	FBXL20	ENSG00000108306	FBXL20
chr8	95875000	95900000	chr8	96150000	96200000	2.32	3.68	-0.66	SMARCB1+	287500	-	-	ENSG00000156466	GDF6
chrX	103525000	103550000	chrX	103800000	103825000	2.52	3.98	-0.66	SMARCB1+	275000	ENSG00000172476	RAB40A	ENSG00000123570	RAB9B
chr9	600000	625000	chr9	800000	825000	1.34	2.13	-0.66	SMARCB1+	2.00E+05	ENSG00000107104	KANK1	-	-
chr11	32950000	32975000	chr11	33050000	33075000	2.26	3.58	-0.66	SMARCB1+	1.00E+05	ENSG00000060749	QSER1	ENSG00000176148	TCP11L1
chr14	103800000	103825000	chr14	103900000	103925000	1.59	2.51	-0.66	SMARCB1+	1.00E+05	ENSG00000088808	PPP1R13B	ENSG00000156411	ATP5MJ
chr1	110200000	110225000	chr1	110300000	110325000	3.8	6.02	-0.66	SMARCB1+	1.00E+05	ENSG00000197106	SLC6A17	-	-
chr2	64050000	64075000	chr2	64320000	64330000	1.81	2.86	-0.66	SMARCB1+	262500	-	-	-	-
chr3	171200000	171225000	chr3	171550000	171575000	1.57	2.49	-0.66	SMARCB1+	350000	ENSG00000154310	TNIK	-	-
chr6	28125000	28150000	chr6	28225000	28250000	1.86	2.95	-0.66	SMARCB1+	1.00E+05	ENSG00000196812	ZSCAN16	ENSG00000137185	ZSCAN9
chr7	138875000	138900000	chr7	139075000	139100000	1.38	2.19	-0.66	SMARCB1+	2.00E+05	ENSG00000122778	KIAA1549	ENSG00000105939	ZC3HAV1
chr5	141990000	142000000	chr5	142130000	142140000	4.49	7.11	-0.66	SMARCB1+	140000	ENSG00000013561	RNF14	ENSG00000131507	NDFIP1
chr1	202325000	202350000	chr1	202700000	202725000	1.57	2.49	-0.66	SMARCB1+	375000	ENSG00000077152	UBE2T	ENSG00000143858	SYT2
chr12	98700000	98725000	chr12	98975000	99025000	2.09	3.32	-0.66	SMARCB1+	287500	ENSG00000120868	APAF1	ENSG00000185046	ANKS1B
chr2	8850000	8875000	chr2	9125000	9150000	2.22	3.52	-0.67	SMARCB1+	275000	ENSG00000143797	MBOAT2	-	-
chr6	13910000	13920000	chr6	14050000	14075000	1.86	2.95	-0.67	SMARCB1+	147500	ENSG00000180537	RNF182	-	-
chr13	37100000	37125000	chr13	37575000	37625000	3.49	5.55	-0.67	SMARCB1+	487500	ENSG00000180138	CSNK1A1L	ENSG00000133110	POSTN
chr22	36300000	36325000	chr22	36450000	36475000	4.44	7.04	-0.67	SMARCB1+	150000	ENSG00000100345	MYH9	ENSG00000100348	TXN2
chr1	27850000	27875000	chr1	27975000	28000000	1.72	2.72	-0.67	SMARCB1+	125000	ENSG00000117751	PPP1R8	ENSG00000158161	EYA3
chr13	48575000	48600000	chr13	48750000	48775000	2.46	3.91	-0.67	SMARCB1+	175000	ENSG00000139687	RB1	-	-
chr22	16775000	16800000	chr22	16875000	16900000	2.09	3.31	-0.67	SMARCB1+	1.00E+05	ENSG00000172967	XKR3	-	-
chr9	12700000	12725000	chr9	13075000	13100000	2.53	4.03	-0.67	SMARCB1+	375000	ENSG00000107165	TYRP1	ENSG00000107186	MPDZ
chr9	124125000	124150000	chr9	124300000	124325000	1.96	3.11	-0.67	SMARCB1+	175000	-	-	ENSG00000119408	NEK6
chr11	27675000	27725000	chr11	28525000	28550000	2.37	3.77	-0.67	SMARCB1+	837500	ENSG00000176697	BDNF	ENSG00000169519	METTL15
chr16	87950000	87975000	chr16	88550000	88575000	2.14	3.41	-0.67	SMARCB1+	6.00E+05	ENSG00000172530	BANP	ENSG00000158545	ZC3H18
chr5	126650000	126700000	chr5	126775000	126800000	4.04	6.43	-0.67	SMARCB1+	112500	-	-	ENSG00000113368	LMNB1
chr11	120170000	120180000	chr11	120220000	120230000	3.47	5.52	-0.67	SMARCB1+	50000	ENSG00000137699	TRIM29	ENSG00000184232	OAF
chr1	117075000	117100000	chr1	117275000	117300000	2.15	3.42	-0.67	SMARCB1+	2.00E+05	ENSG00000116830	TTF2	-	-
chr7	150040000	150075000	chr7	150275000	150300000	2.34	3.72	-0.67	SMARCB1+	230000	-	-	ENSG00000106526	ACTR3C
chr2	37975000	38000000	chr2	38250000	38300000	2.49	3.96	-0.67	SMARCB1+	287500	ENSG00000115841	RMDN2	ENSG00000119787	ATL2
chr12	124325000	124350000	chr12	124750000	124775000	3.58	5.71	-0.67	SMARCB1+	425000	ENSG00000196498	NCOR2	ENSG00000073060	SCARB1
chr11	62900000	62925000	chr11	63200000	63225000	3.16	5.04	-0.67	SMARCB1+	3.00E+05	ENSG00000168539	CHRM1	ENSG00000196600	SLC22A25
chrX	18375000	18400000	chrX	18900000	18925000	1.92	3.06	-0.67	SMARCB1+	525000	-	-	ENSG00000044446	PHKA2
chr22	28025000	28050000	chr22	28575000	28600000	3.37	5.37	-0.67	SMARCB1+	550000	ENSG00000100154	TTC28	ENSG00000100154	TTC28
chr3	158540000	158550000	chr3	158790000	158800000	2.74	4.37	-0.67	SMARCB1+	250000	ENSG00000174891	RSRC1	ENSG00000118855	MFSD1
chr1	160420000	160430000	chr1	160600000	160610000	2.1	3.35	-0.67	SMARCB1+	180000	ENSG00000162738	VANGL2	ENSG00000117090	SLAMF1
chr14	67150000	67175000	chr14	67275000	67300000	1.97	3.14	-0.68	SMARCB1+	125000	ENSG00000171723	GPHN	ENSG00000072415	PALS1
chr12	122400000	122410000	chr12	122460000	122470000	2.82	4.51	-0.68	SMARCB1+	60000	ENSG00000130779	CLIP1	ENSG00000033030	ZCCHC8
chr4	88800000	88825000	chr4	89000000	89050000	1.48	2.37	-0.68	SMARCB1+	212500	ENSG00000138640	FAM13A	ENSG00000138640	FAM13A
chr2	11125000	11150000	chr2	11400000	11450000	2.26	3.62	-0.68	SMARCB1+	287500	ENSG00000150873	C2orf50	ENSG00000169016	E2F6
chr11	32325000	32350000	chr11	32575000	32600000	1.62	2.58	-0.68	SMARCB1+	250000	-	-	ENSG00000149100	EIF3M
chr19	46050000	46100000	chr19	46500000	46525000	2.07	3.3	-0.68	SMARCB1+	437500	ENSG00000204869	IGFL4	-	-
chr2	43225000	43250000	chr2	43475000	43500000	1.72	2.75	-0.68	SMARCB1+	250000	ENSG00000152518	ZFP36L2	ENSG00000115970	THADA
chrX	130525000	130550000	chrX	130900000	130925000	2.07	3.31	-0.68	SMARCB1+	375000	-	-	ENSG00000165675	ENOX2
chr2	181725000	181750000	chr2	182075000	182100000	1.78	2.84	-0.68	SMARCB1+	350000	-	-	ENSG00000150722	PPP1R1C
chr7	108175000	108200000	chr7	108475000	108500000	2.61	4.17	-0.68	SMARCB1+	3.00E+05	ENSG00000091129	NRCAM	ENSG00000135241	PNPLA8
chr12	121690000	121700000	chr12	121770000	121780000	5.68	9.09	-0.68	SMARCB1+	80000	-	-	ENSG00000188735	TMEM120B
chr17	27650000	27675000	chr17	27875000	27900000	1.93	3.08	-0.68	SMARCB1+	225000	-	-	ENSG00000266202	0
chr13	24580000	24590000	chr13	24960000	24970000	2.75	4.4	-0.68	SMARCB1+	380000	-	-	-	-
chr1	100450000	100475000	chr1	100850000	100875000	2.91	4.66	-0.68	SMARCB1+	4.00E+05	ENSG00000079335	CDC14A	ENSG00000162694	EXTL2
chr14	92950000	92975000	chr14	93125000	93150000	2.23	3.56	-0.68	SMARCB1+	175000	ENSG00000100605	ITPK1	-	-
chr12	52125000	52175000	chr12	52300000	52325000	2.81	4.51	-0.68	SMARCB1+	162500	ENSG00000167767	KRT80	ENSG00000170442	KRT86
chr20	9600000	9625000	chr20	9900000	9925000	1.64	2.62	-0.68	SMARCB1+	3.00E+05	ENSG00000101349	PAK5	-	-
chr5	72350000	72375000	chr5	72500000	72525000	1.81	2.89	-0.68	SMARCB1+	150000	ENSG00000049883	PTCD2	ENSG00000178175	ZNF366
chr19	54280000	54290000	chr19	54620000	54630000	1.62	2.6	-0.68	SMARCB1+	340000	ENSG00000131042	LILRB2	ENSG00000104972	LILRB1
chr2	127320000	127330000	chr2	127470000	127480000	2.65	4.24	-0.68	SMARCB1+	150000	ENSG00000169967	MAP3K2	ENSG00000163166	IWS1
chr3	142575000	142600000	chr3	142975000	143000000	2.98	4.78	-0.68	SMARCB1+	4.00E+05	ENSG00000175054	ATR	ENSG00000163714	U2SURP
chr18	23600000	23625000	chr18	23800000	23825000	1.71	2.74	-0.68	SMARCB1+	2.00E+05	ENSG00000154065	ANKRD29	ENSG00000053747	LAMA3
chr3	45025000	45050000	chr3	45475000	45525000	3.31	5.3	-0.68	SMARCB1+	462500	ENSG00000075914	EXOSC7	ENSG00000011376	LARS2
chr1	33350000	33375000	chr1	33450000	33475000	2.02	3.24	-0.68	SMARCB1+	1.00E+05	ENSG00000134686	PHC2	ENSG00000121903	ZSCAN20
chr14	93650000	93675000	chr14	93775000	93800000	1.35	2.17	-0.68	SMARCB1+	125000	ENSG00000133958	UNC79	ENSG00000175785	PRIMA1
chr17	47975000	47985000	chr17	48015000	48020000	5.23	8.41	-0.68	SMARCB1+	37500	ENSG00000108465	CDK5RAP3	-	-
chr19	15625000	15650000	chr19	15850000	15875000	1.57	2.53	-0.68	SMARCB1+	225000	ENSG00000186526	CYP4F8	-	-
chr3	151275000	151300000	chr3	151900000	151925000	1.82	2.93	-0.68	SMARCB1+	625000	ENSG00000144893	MED12L	-	-
chr12	51425000	51450000	chr12	51525000	51550000	2.73	4.39	-0.68	SMARCB1+	1.00E+05	ENSG00000050438	SLC4A8	ENSG00000050438	SLC4A8
chr3	194650000	194725000	chr3	195500000	195550000	3.77	6.07	-0.69	SMARCB1+	837500	ENSG00000041802	LSG1	ENSG00000184203	PPP1R2
chr12	43950000	43975000	chr12	44925000	44950000	1.88	3.02	-0.69	SMARCB1+	975000	ENSG00000139173	TMEM117	ENSG00000184613	NELL2
chr22	42650000	42675000	chr22	42800000	42825000	2.03	3.26	-0.69	SMARCB1+	150000	ENSG00000100243	CYB5R3	ENSG00000242247	ARFGAP3
chr19	7550000	7600000	chr19	7800000	7825000	2.33	3.75	-0.69	SMARCB1+	237500	ENSG00000032444	PNPLA6	-	-
chr4	8675000	8700000	chr4	8900000	8925000	2.18	3.5	-0.69	SMARCB1+	225000	-	-	-	-
chr14	23120000	23130000	chr14	23180000	23190000	4.56	7.33	-0.69	SMARCB1+	60000	ENSG00000092067	CEBPE	ENSG00000092068	SLC7A8
chr2	56175000	56200000	chr2	56725000	56750000	2.65	4.27	-0.69	SMARCB1+	550000	ENSG00000055813	CCDC85A	-	-
chr8	108910000	108920000	chr8	109300000	109330000	3.27	5.27	-0.69	SMARCB1+	4.00E+05	-	-	ENSG00000120526	NUDCD1
chr11	27675000	27725000	chr11	28700000	28725000	1.68	2.7	-0.69	SMARCB1+	1012500	ENSG00000176697	BDNF	-	-
chr20	1950000	1975000	chr20	2150000	2175000	2.28	3.67	-0.69	SMARCB1+	2.00E+05	-	-	ENSG00000125834	STK35
chr6	1575000	1625000	chr6	2350000	2375000	2.83	4.55	-0.69	SMARCB1+	762500	ENSG00000054598	FOXC1	-	-
chr17	47490000	47525000	chr17	47600000	47625000	3.21	5.16	-0.69	SMARCB1+	105000	ENSG00000141279	NPEPPS	ENSG00000141279	NPEPPS
chr17	44525000	44550000	chr17	44625000	44650000	3.12	5.02	-0.69	SMARCB1+	1.00E+05	ENSG00000180340	FZD2	-	-
chr14	73175000	73200000	chr14	73450000	73475000	2.4	3.87	-0.69	SMARCB1+	275000	ENSG00000080815	PSEN1	ENSG00000133961	NUMB
chr12	115975000	116000000	chr12	116700000	116725000	2.54	4.1	-0.69	SMARCB1+	725000	ENSG00000123066	MED13L	ENSG00000111412	SPRING1
chr12	102100000	102125000	chr12	102450000	102500000	1.35	2.18	-0.69	SMARCB1+	362500	ENSG00000075188	NUP37	ENSG00000017427	IGF1
chr15	33725000	33750000	chr15	33975000	34000000	3.15	5.08	-0.69	SMARCB1+	250000	ENSG00000198838	RYR3	ENSG00000169857	AVEN
chr20	25000000	25025000	chr20	25060000	25070000	3.1	5.01	-0.69	SMARCB1+	52500	ENSG00000154930	ACSS1	-	-
chr1	201875000	201900000	chr1	201970000	202000000	3.43	5.54	-0.69	SMARCB1+	97500	ENSG00000198700	IPO9	ENSG00000134375	TIMM17A
chr1	96225000	96250000	chr1	96825000	96850000	1.73	2.8	-0.69	SMARCB1+	6.00E+05	-	-	ENSG00000117569	PTBP2
chr12	12800000	12825000	chr12	12975000	13000000	1.19	1.93	-0.69	SMARCB1+	175000	ENSG00000178878	APOLD1	ENSG00000013583	HEBP1
chr16	58000000	58025000	chr16	58100000	58130000	2.99	4.82	-0.69	SMARCB1+	102500	ENSG00000166188	ZNF319	ENSG00000070761	CFAP20
chr19	13575000	13625000	chr19	13850000	13875000	4.09	6.62	-0.69	SMARCB1+	262500	ENSG00000141837	CACNA1A	ENSG00000187556	NANOS3
chr12	90950000	91000000	chr12	91325000	91375000	5.89	9.53	-0.69	SMARCB1+	375000	ENSG00000197651	CCER1	-	-
chr22	45575000	45600000	chr22	45970000	46000000	3.19	5.16	-0.69	SMARCB1+	397500	ENSG00000077942	FBLN1	ENSG00000188064	WNT7B
chr19	4800000	4825000	chr19	5025000	5050000	2.41	3.91	-0.69	SMARCB1+	225000	ENSG00000141965	FEM1A	ENSG00000127663	KDM4B
chr12	24975000	25000000	chr12	25125000	25150000	2.52	4.09	-0.69	SMARCB1+	150000	-	-	ENSG00000118307	DNAI7
chr1	204445000	204450000	chr1	204500000	204510000	6.66	10.78	-0.69	SMARCB1+	57500	ENSG00000133056	PIK3C2B	ENSG00000133056	PIK3C2B
chr17	35600000	35625000	chr17	35725000	35750000	3.35	5.43	-0.69	SMARCB1+	125000	ENSG00000006125	AP2B1	ENSG00000006125	AP2B1
chr19	56050000	56080000	chr19	56160000	56170000	2.63	4.27	-0.7	SMARCB1+	1.00E+05	ENSG00000171487	NLRP5	ENSG00000167685	ZNF444
chr9	72850000	72875000	chr9	73075000	73100000	1.57	2.55	-0.7	SMARCB1+	225000	-	-	ENSG00000165092	ALDH1A1
chr3	99500000	99525000	chr3	99750000	99775000	1.38	2.23	-0.7	SMARCB1+	250000	-	-	ENSG00000144810	COL8A1
chr4	121900000	121925000	chr4	122550000	122600000	2.24	3.64	-0.7	SMARCB1+	662500	ENSG00000138741	TRPC3	-	-
chr1	149950000	149975000	chr1	150050000	150060000	3.05	4.94	-0.7	SMARCB1+	92500	ENSG00000264522	OTUD7B	-	-
chr4	69300000	69325000	chr4	69600000	69625000	2.94	4.77	-0.7	SMARCB1+	3.00E+05	-	-	ENSG00000173610	UGT2A1
chr2	46450000	46500000	chr2	46600000	46650000	2.15	3.5	-0.7	SMARCB1+	150000	ENSG00000284701	TMEM247	ENSG00000151665	PIGF
chr2	15625000	15650000	chr2	16475000	16500000	2.21	3.59	-0.7	SMARCB1+	850000	ENSG00000079785	DDX1	-	-
chr5	138950000	138975000	chr5	139250000	139275000	1.38	2.24	-0.7	SMARCB1+	3.00E+05	ENSG00000120725	SIL1	ENSG00000120725	SIL1
chr14	68875000	68925000	chr14	69075000	69100000	1.8	2.91	-0.7	SMARCB1+	187500	ENSG00000072110	ACTN1	ENSG00000139990	DCAF5
chr2	135910000	135920000	chr2	136375000	136400000	4.05	6.57	-0.7	SMARCB1+	472500	ENSG00000115866	DARS1	-	-
chr6	131675000	131700000	chr6	131900000	131925000	1.77	2.88	-0.7	SMARCB1+	225000	ENSG00000154269	ENPP3	-	-
chr2	84475000	84525000	chr2	84850000	84900000	2.76	4.49	-0.7	SMARCB1+	375000	ENSG00000115423	DNAH6	ENSG00000186854	TRABD2A
chr16	78500000	78525000	chr16	78675000	78700000	1.22	1.98	-0.7	SMARCB1+	175000	ENSG00000186153	WWOX	ENSG00000186153	WWOX
chr1	36550000	36575000	chr1	37425000	37450000	2.61	4.25	-0.7	SMARCB1+	875000	-	-	-	-
chr11	47930000	47940000	chr11	48100000	48110000	3.19	5.18	-0.7	SMARCB1+	170000	-	-	ENSG00000149177	PTPRJ
chr12	52125000	52175000	chr12	52850000	52900000	3.52	5.72	-0.7	SMARCB1+	725000	ENSG00000167767	KRT80	ENSG00000170421	KRT8
chr11	113300000	113325000	chr11	113750000	113775000	1.8	2.93	-0.7	SMARCB1+	450000	ENSG00000149292	TTC12	ENSG00000086827	ZW10
chr19	7950000	8000000	chr19	8240000	8275000	2.62	4.27	-0.7	SMARCB1+	282500	ENSG00000066044	ELAVL1	ENSG00000090661	CERS4
chr7	35975000	36000000	chr7	36275000	36300000	3.13	5.1	-0.7	SMARCB1+	3.00E+05	-	-	ENSG00000122547	EEPD1
chr11	85925000	85950000	chr11	86275000	86300000	1.5	2.43	-0.7	SMARCB1+	350000	-	-	ENSG00000074266	EED
chr2	58125000	58150000	chr2	58425000	58450000	2	3.26	-0.7	SMARCB1+	3.00E+05	ENSG00000028116	VRK2	-	-
chr9	72350000	72375000	chr9	72575000	72600000	1.45	2.35	-0.7	SMARCB1+	225000	ENSG00000107372	ZFAND5	ENSG00000165091	TMC1
chr4	158250000	158275000	chr4	158625000	158650000	2.44	3.98	-0.7	SMARCB1+	375000	ENSG00000164124	TMEM144	ENSG00000171509	RXFP1
chrX	10175000	10200000	chrX	11125000	11150000	4.23	6.88	-0.7	SMARCB1+	950000	ENSG00000073464	CLCN4	ENSG00000047648	ARHGAP6
chr1	89475000	89525000	chr1	89750000	89775000	2.25	3.67	-0.7	SMARCB1+	262500	ENSG00000197147	LRRC8B	ENSG00000171488	LRRC8C
chr2	19350000	19375000	chr2	19850000	19875000	2.91	4.75	-0.7	SMARCB1+	5.00E+05	ENSG00000143867	OSR1	-	-
chr13	45600000	45625000	chr13	46100000	46125000	1.53	2.49	-0.7	SMARCB1+	5.00E+05	ENSG00000165837	ERICH6B	ENSG00000080618	CPB2
chr4	169600000	169625000	chr4	170025000	170075000	2.46	4.02	-0.71	SMARCB1+	437500	ENSG00000137601	NEK1	ENSG00000198948	MFAP3L
chr3	10925000	10950000	chr3	11025000	11075000	2.27	3.7	-0.71	SMARCB1+	112500	ENSG00000132164	SLC6A11	ENSG00000157103	SLC6A1
chr12	29500000	29550000	chr12	30800000	30850000	4.13	6.74	-0.71	SMARCB1+	1300000	ENSG00000133687	TMTC1	ENSG00000110888	CAPRIN2
chr1	65050000	65075000	chr1	65675000	65700000	3.01	4.91	-0.71	SMARCB1+	625000	ENSG00000162434	JAK1	-	-
chr22	38050000	38075000	chr22	38550000	38600000	2.86	4.66	-0.71	SMARCB1+	512500	ENSG00000100151	PICK1	ENSG00000100206	DMC1
chr9	5440000	5450000	chr9	5575000	5600000	2.24	3.66	-0.71	SMARCB1+	142500	ENSG00000120217	CD274	-	-
chr18	8650000	8660000	chr18	8975000	9000000	2.5	4.08	-0.71	SMARCB1+	332500	-	-	-	-
chr12	63675000	63700000	chr12	63775000	63825000	4.21	6.89	-0.71	SMARCB1+	112500	-	-	ENSG00000118600	RXYLT1
chr11	5100000	5125000	chr11	5375000	5400000	1.95	3.19	-0.71	SMARCB1+	275000	-	-	ENSG00000196565	HBG2
chr6	44575000	44600000	chr6	45900000	45925000	1.93	3.15	-0.71	SMARCB1+	1325000	-	-	ENSG00000112782	CLIC5
chr11	65270000	65280000	chr11	65320000	65330000	4.26	6.96	-0.71	SMARCB1+	50000	ENSG00000014138	POLA2	ENSG00000285816	0
chr5	115625000	115650000	chr5	116050000	116075000	3.65	5.97	-0.71	SMARCB1+	425000	ENSG00000251201	TMED7-TICAM2	ENSG00000268223	ARL14EPL
chr1	28875000	28900000	chr1	29190000	29200000	3.73	6.11	-0.71	SMARCB1+	307500	ENSG00000159023	EPB41	ENSG00000116353	MECR
chr1	248440000	248450000	chr1	248640000	248650000	3.99	6.54	-0.71	SMARCB1+	2.00E+05	ENSG00000227152	OR2T7	ENSG00000177151	OR2T35
chr3	195615000	195650000	chr3	195940000	195960000	2.64	4.33	-0.71	SMARCB1+	317500	-	-	-	-
chr10	124530000	124540000	chr10	124740000	124750000	3.17	5.19	-0.71	SMARCB1+	210000	ENSG00000107902	LHPP	ENSG00000258539	0
chr7	85025000	85050000	chr7	85525000	85550000	1.7	2.79	-0.71	SMARCB1+	5.00E+05	ENSG00000153993	SEMA3D	-	-
chr8	101325000	101350000	chr8	101625000	101650000	2.44	4.01	-0.71	SMARCB1+	3.00E+05	-	-	ENSG00000083307	GRHL2
chr3	40325000	40350000	chr3	40425000	40450000	2.91	4.77	-0.71	SMARCB1+	1.00E+05	-	-	ENSG00000168032	ENTPD3
chr1	180875000	180900000	chr1	181125000	181175000	3.64	5.97	-0.71	SMARCB1+	262500	ENSG00000143324	XPR1	-	-
chr9	98975000	99000000	chr9	99125000	99150000	2.05	3.37	-0.71	SMARCB1+	150000	ENSG00000204291	COL15A1	ENSG00000106799	TGFBR1
chr5	170100000	170125000	chr5	170400000	170425000	1.89	3.1	-0.71	SMARCB1+	3.00E+05	ENSG00000168269	FOXI1	ENSG00000182132	KCNIP1
chr8	68575000	68600000	chr8	69600000	69625000	3.07	5.04	-0.71	SMARCB1+	1025000	ENSG00000165084	C8orf34	ENSG00000137573	SULF1
chr1	226625000	226650000	chr1	227425000	227450000	2.42	3.97	-0.71	SMARCB1+	8.00E+05	ENSG00000143772	ITPKB	-	-
chr3	14250000	14275000	chr3	14400000	14425000	1.32	2.16	-0.71	SMARCB1+	150000	-	-	ENSG00000131389	SLC6A6
chr8	29125000	29150000	chr8	29300000	29325000	3.55	5.82	-0.72	SMARCB1+	175000	ENSG00000197892	KIF13B	-	-
chr4	88025000	88075000	chr4	88175000	88225000	2.2	3.62	-0.72	SMARCB1+	150000	ENSG00000118762	PKD2	ENSG00000118777	ABCG2
chr2	99550000	99575000	chr2	100225000	100275000	3.02	4.96	-0.72	SMARCB1+	687500	ENSG00000144218	AFF3	ENSG00000170500	LONRF2
chr16	84500000	84525000	chr16	84600000	84625000	4.43	7.28	-0.72	SMARCB1+	1.00E+05	ENSG00000140950	MEAK7	ENSG00000103187	COTL1
chr9	124125000	124150000	chr9	124375000	124400000	2.14	3.51	-0.72	SMARCB1+	250000	-	-	ENSG00000136930	PSMB7
chr10	79510000	79520000	chr10	80240000	80250000	4.94	8.12	-0.72	SMARCB1+	730000	ENSG00000253626	EIF5AL1	-	-
chr19	33420000	33450000	chr19	33750000	33775000	3.86	6.35	-0.72	SMARCB1+	327500	ENSG00000124299	PEPD	ENSG00000124302	CHST8
chr9	105425000	105450000	chr9	105700000	105725000	1.79	2.94	-0.72	SMARCB1+	275000	ENSG00000070214	SLC44A1	ENSG00000095209	TMEM38B
chr12	10325000	10350000	chr12	10550000	10575000	1.68	2.77	-0.72	SMARCB1+	225000	ENSG00000134539	KLRD1	-	-
chr17	21100000	21125000	chr17	21500000	21525000	2.92	4.8	-0.72	SMARCB1+	4.00E+05	ENSG00000109016	DHRS7B	-	-
chr20	58850000	58900000	chr20	59025000	59050000	2.11	3.47	-0.72	SMARCB1+	162500	ENSG00000087460	GNAS	ENSG00000101162	TUBB1
chr14	33825000	33850000	chr14	34075000	34100000	1.92	3.15	-0.72	SMARCB1+	250000	ENSG00000151322	NPAS3	ENSG00000129521	EGLN3
chr11	114000000	114050000	chr11	114225000	114275000	1.81	2.99	-0.72	SMARCB1+	225000	-	-	ENSG00000109906	ZBTB16
chr15	40690000	40700000	chr15	40875000	40900000	1.94	3.2	-0.72	SMARCB1+	192500	ENSG00000051180	RAD51	ENSG00000104142	VPS18
chr14	57475000	57500000	chr14	58050000	58075000	2.52	4.16	-0.72	SMARCB1+	575000	ENSG00000100557	CCDC198	ENSG00000139971	ARMH4
chr3	47520000	47530000	chr3	47790000	47800000	2.92	4.81	-0.72	SMARCB1+	270000	ENSG00000163832	ELP6	ENSG00000132153	DHX30
chr2	143050000	143075000	chr2	143225000	143250000	1.32	2.18	-0.72	SMARCB1+	175000	ENSG00000115919	KYNU	ENSG00000075884	ARHGAP15
chr11	61875000	61900000	chr11	62075000	62125000	3.34	5.52	-0.72	SMARCB1+	212500	ENSG00000221968	FADS3	ENSG00000149503	INCENP
chr2	199950000	200000000	chr2	200700000	200710000	3.34	5.51	-0.72	SMARCB1+	730000	ENSG00000178074	C2orf69	-	-
chr9	93675000	93700000	chr9	94200000	94225000	3.68	6.08	-0.72	SMARCB1+	525000	ENSG00000197724	PHF2	-	-
chr11	43875000	43900000	chr11	44025000	44050000	3.4	5.61	-0.72	SMARCB1+	150000	ENSG00000166199	ALKBH3	ENSG00000205126	ACCSL
chr11	14775000	14800000	chr11	15075000	15100000	1.78	2.94	-0.72	SMARCB1+	3.00E+05	ENSG00000152270	PDE3B	ENSG00000175868	CALCB
chr3	3200000	3225000	chr3	4280000	4290000	3.32	5.48	-0.72	SMARCB1+	1072500	-	-	ENSG00000144455	SUMF1
chr13	22800000	22825000	chr13	23000000	23025000	1.88	3.1	-0.73	SMARCB1+	2.00E+05	-	-	-	-
chr1	220275000	220300000	chr1	220750000	220800000	2.43	4.02	-0.73	SMARCB1+	487500	ENSG00000118873	RAB3GAP2	ENSG00000117791	MTARC2
chr6	14200000	14225000	chr6	15600000	15625000	1.73	2.85	-0.73	SMARCB1+	1400000	-	-	ENSG00000047579	DTNBP1
chr19	18450000	18475000	chr19	18825000	18875000	2.77	4.59	-0.73	SMARCB1+	387500	ENSG00000105656	ELL	ENSG00000005007	UPF1
chr3	184350000	184375000	chr3	184525000	184550000	4.35	7.2	-0.73	SMARCB1+	175000	ENSG00000114859	CLCN2	-	-
chr1	43225000	43250000	chr1	43400000	43425000	2.69	4.45	-0.73	SMARCB1+	175000	ENSG00000117395	EBNA1BP2	ENSG00000198198	SZT2
chr20	50975000	51000000	chr20	51575000	51625000	4.11	6.81	-0.73	SMARCB1+	612500	-	-	ENSG00000054793	ATP9A
chr6	109525000	109550000	chr6	110025000	110050000	2.44	4.04	-0.73	SMARCB1+	5.00E+05	ENSG00000155085	AK9	-	-
chr1	123775000	123790000	chr1	123880000	123890000	1.3	2.14	-0.73	SMARCB1+	102500	-	-	-	-
chr6	43650000	43675000	chr6	43750000	43775000	2.61	4.32	-0.73	SMARCB1+	1.00E+05	ENSG00000172426	RSPH9	ENSG00000112715	VEGFA
chr3	128975000	129000000	chr3	129075000	129100000	1.86	3.08	-0.73	SMARCB1+	1.00E+05	ENSG00000114656	CFAP92	ENSG00000172780	RAB43
chr20	4750000	4775000	chr20	5075000	5110000	3.23	5.36	-0.73	SMARCB1+	330000	-	-	ENSG00000089063	TMEM230
chr9	107450000	107500000	chr9	108550000	108575000	2.76	4.57	-0.73	SMARCB1+	1087500	ENSG00000136826	KLF4	-	-
chr9	131575000	131600000	chr9	131725000	131750000	2.76	4.58	-0.73	SMARCB1+	150000	ENSG00000107263	RAPGEF1	ENSG00000107263	RAPGEF1
chr4	40725000	40750000	chr4	40900000	40925000	2.93	4.86	-0.73	SMARCB1+	175000	ENSG00000179299	NSUN7	ENSG00000163697	APBB2
chr2	229800000	229825000	chr2	229900000	229925000	2.86	4.75	-0.73	SMARCB1+	1.00E+05	ENSG00000153827	TRIP12	ENSG00000153827	TRIP12
chr12	49950000	49980000	chr12	50050000	50075000	4.08	6.77	-0.73	SMARCB1+	97500	ENSG00000167580	AQP2	ENSG00000110881	ASIC1
chr21	30325000	30350000	chr21	31075000	31100000	3.29	5.46	-0.73	SMARCB1+	750000	ENSG00000206107	KRTAP27-1	-	-
chr6	132800000	132850000	chr6	133525000	133575000	3.48	5.78	-0.73	SMARCB1+	725000	ENSG00000146409	SLC18B1	ENSG00000112319	EYA4
chr19	48625000	48650000	chr19	48950000	48975000	2.74	4.55	-0.73	SMARCB1+	325000	ENSG00000063176	SPHK2	ENSG00000087088	BAX
chr17	79400000	79425000	chr17	79700000	79725000	2.59	4.3	-0.73	SMARCB1+	3.00E+05	ENSG00000167281	RBFOX3	-	-
chr19	50525000	50550000	chr19	50775000	50800000	1.86	3.1	-0.73	SMARCB1+	250000	ENSG00000131409	LRRC4B	ENSG00000261341	0
chr8	100550000	100600000	chr8	100800000	100850000	2.93	4.87	-0.73	SMARCB1+	250000	ENSG00000186106	ANKRD46	-	-
chr9	18250000	18275000	chr9	19020000	19050000	3.77	6.28	-0.73	SMARCB1+	772500	ENSG00000178031	ADAMTSL1	ENSG00000155875	SAXO1
chr12	48080000	48090000	chr12	48160000	48170000	2.27	3.78	-0.73	SMARCB1+	80000	ENSG00000079387	SENP1	ENSG00000177981	ASB8
chr18	58525000	58550000	chr18	58750000	58775000	3.47	5.78	-0.74	SMARCB1+	225000	ENSG00000198796	ALPK2	ENSG00000172175	MALT1
chr7	148700000	148725000	chr7	148950000	148975000	1.23	2.04	-0.74	SMARCB1+	250000	ENSG00000055130	CUL1	-	-
chr4	112750000	112775000	chr4	112925000	112950000	1.35	2.24	-0.74	SMARCB1+	175000	-	-	ENSG00000145362	ANK2
chr3	37850000	37860000	chr3	37960000	37980000	4.16	6.93	-0.74	SMARCB1+	115000	-	-	ENSG00000144677	CTDSPL
chr20	5525000	5580000	chr20	5780000	5790000	3.03	5.06	-0.74	SMARCB1+	232500	ENSG00000125772	GPCPD1	ENSG00000171984	SHLD1
chr6	130875000	130900000	chr6	131525000	131550000	2.08	3.47	-0.74	SMARCB1+	650000	ENSG00000079819	EPB41L2	ENSG00000118520	ARG1
chr5	139075000	139100000	chr5	139250000	139275000	1.25	2.09	-0.74	SMARCB1+	175000	ENSG00000120725	SIL1	ENSG00000120725	SIL1
chr13	32590000	32600000	chr13	33530000	33540000	1.7	2.84	-0.74	SMARCB1+	940000	ENSG00000083642	PDS5B	-	-
chr19	19530000	19540000	chr19	19640000	19650000	5.68	9.48	-0.74	SMARCB1+	110000	ENSG00000258674	0	ENSG00000089639	GMIP
chr9	14440000	14475000	chr9	14750000	14775000	2.3	3.84	-0.74	SMARCB1+	305000	-	-	ENSG00000164946	FREM1
chr15	100625000	100650000	chr15	101000000	101010000	2.99	4.99	-0.74	SMARCB1+	367500	ENSG00000183475	ASB7	ENSG00000154237	LRRK1
chr1	44375000	44400000	chr1	44575000	44625000	1.77	2.96	-0.74	SMARCB1+	212500	-	-	ENSG00000187147	RNF220
chr21	17400000	17425000	chr21	17550000	17600000	2.03	3.39	-0.74	SMARCB1+	162500	-	-	ENSG00000154639	CXADR
chr14	50950000	50975000	chr14	51200000	51225000	1.86	3.1	-0.74	SMARCB1+	250000	-	-	-	-
chr7	117200000	117225000	chr7	117350000	117375000	1.71	2.86	-0.74	SMARCB1+	150000	ENSG00000004866	ST7	ENSG00000001626	CFTR
chr6	73850000	73875000	chr6	75200000	75225000	2.39	3.99	-0.74	SMARCB1+	1350000	-	-	ENSG00000111799	COL12A1
chr6	167215000	167220000	chr6	167285000	167290000	2.03	3.39	-0.74	SMARCB1+	70000	-	-	ENSG00000112494	UNC93A
chr1	52900000	52925000	chr1	53175000	53200000	1.75	2.92	-0.74	SMARCB1+	275000	ENSG00000121310	ECHDC2	ENSG00000157184	CPT2
chr2	198300000	198325000	chr2	199475000	199500000	2.13	3.56	-0.74	SMARCB1+	1175000	ENSG00000115896	PLCL1	-	-
chr1	28075000	28100000	chr1	28175000	28200000	1.81	3.02	-0.74	SMARCB1+	1.00E+05	ENSG00000158161	EYA3	ENSG00000169403	PTAFR
chr2	233950000	234000000	chr2	235100000	235125000	2.15	3.6	-0.74	SMARCB1+	1137500	ENSG00000144481	TRPM8	-	-
chr13	26700000	26725000	chr13	26925000	26950000	2.89	4.83	-0.74	SMARCB1+	225000	-	-	-	-
chr2	190075000	190100000	chr2	190275000	190300000	1.62	2.72	-0.74	SMARCB1+	2.00E+05	ENSG00000187699	C2orf88	ENSG00000198130	HIBCH
chr16	57875000	57900000	chr16	58100000	58130000	1.59	2.66	-0.74	SMARCB1+	227500	ENSG00000070729	CNGB1	ENSG00000070761	CFAP20
chr11	17575000	17625000	chr11	17725000	17750000	2.55	4.26	-0.74	SMARCB1+	137500	ENSG00000188162	OTOG	ENSG00000129159	KCNC1
chr19	46050000	46100000	chr19	46175000	46200000	1.59	2.65	-0.74	SMARCB1+	112500	ENSG00000204869	IGFL4	-	-
chr7	102270000	102300000	chr7	102375000	102400000	4.27	7.14	-0.74	SMARCB1+	102500	ENSG00000257923	CUX1	ENSG00000128563	PRKRIP1
chr8	64575000	64600000	chr8	65550000	65575000	3.53	5.91	-0.74	SMARCB1+	975000	ENSG00000180828	BHLHE22	-	-
chr2	100600000	100625000	chr2	100975000	101000000	3.8	6.35	-0.74	SMARCB1+	375000	-	-	ENSG00000170485	NPAS2
chr2	191200000	191225000	chr2	191500000	191525000	2.29	3.83	-0.74	SMARCB1+	3.00E+05	-	-	-	-
chr2	187575000	187625000	chr2	187825000	187850000	1.87	3.13	-0.74	SMARCB1+	237500	ENSG00000003436	TFPI	-	-
chr11	110200000	110210000	chr11	110350000	110380000	2.38	3.99	-0.74	SMARCB1+	160000	ENSG00000137710	RDX	-	-
chr9	5175000	5200000	chr9	5575000	5600000	2.79	4.68	-0.74	SMARCB1+	4.00E+05	ENSG00000120210	INSL6	-	-
chr16	68075000	68100000	chr16	68225000	68250000	2.55	4.27	-0.74	SMARCB1+	150000	ENSG00000167264	DUS2	ENSG00000072736	NFATC3
chr2	64900000	64925000	chr2	65150000	65175000	2.03	3.4	-0.74	SMARCB1+	250000	-	-	-	-
chr7	122000000	122025000	chr7	122525000	122550000	2.51	4.2	-0.74	SMARCB1+	525000	ENSG00000106278	PTPRZ1	ENSG00000081803	CADPS2
chr6	70700000	70710000	chr6	70880000	70890000	2.42	4.06	-0.75	SMARCB1+	180000	ENSG00000112305	SMAP1	ENSG00000112309	B3GAT2
chrX	2625000	2650000	chrX	2800000	2825000	2.95	4.95	-0.75	SMARCB1+	175000	-	-	ENSG00000124343	XG
chr9	137275000	137300000	chr9	137400000	137410000	2.77	4.65	-0.75	SMARCB1+	117500	ENSG00000198113	TOR4A	ENSG00000187609	EXD3
chr2	191550000	191575000	chr2	192150000	192175000	3.45	5.79	-0.75	SMARCB1+	6.00E+05	-	-	ENSG00000144339	TMEFF2
chr7	132300000	132325000	chr7	132550000	132600000	2.06	3.45	-0.75	SMARCB1+	262500	ENSG00000221866	PLXNA4	ENSG00000221866	PLXNA4
chr9	12700000	12725000	chr9	12875000	12900000	1.52	2.54	-0.75	SMARCB1+	175000	ENSG00000107165	TYRP1	-	-
chr11	60350000	60375000	chr11	60600000	60650000	2.01	3.37	-0.75	SMARCB1+	262500	ENSG00000166926	MS4A6E	-	-
chr17	75670000	75680000	chr17	75725000	75750000	3.52	5.9	-0.75	SMARCB1+	62500	ENSG00000161526	SAP30BP	ENSG00000132470	ITGB4
chr3	141000000	141025000	chr3	141100000	141110000	1.91	3.21	-0.75	SMARCB1+	92500	-	-	ENSG00000175093	SPSB4
chr4	55325000	55350000	chr4	55550000	55575000	1.5	2.51	-0.75	SMARCB1+	225000	ENSG00000128039	SRD5A3	ENSG00000163440	PDCL2
chr4	88525000	88550000	chr4	89000000	89050000	2.96	4.96	-0.75	SMARCB1+	487500	ENSG00000287542	0	ENSG00000138640	FAM13A
chr19	47275000	47300000	chr19	47420000	47430000	4.28	7.19	-0.75	SMARCB1+	137500	ENSG00000257704	INAFM1	ENSG00000118160	SLC8A2
chr8	140175000	140200000	chr8	140375000	140400000	1.25	2.1	-0.75	SMARCB1+	2.00E+05	ENSG00000167632	TRAPPC9	ENSG00000167632	TRAPPC9
chr13	49300000	49325000	chr13	49425000	49450000	2.17	3.65	-0.75	SMARCB1+	125000	ENSG00000102547	CAB39L	ENSG00000102547	CAB39L
chr3	10750000	10775000	chr3	11025000	11075000	2.6	4.38	-0.75	SMARCB1+	287500	-	-	ENSG00000157103	SLC6A1
chr12	9750000	9775000	chr12	9900000	9925000	1.48	2.49	-0.75	SMARCB1+	150000	ENSG00000110848	CD69	ENSG00000188393	CLEC2A
chr15	77950000	78000000	chr15	78100000	78125000	2.55	4.29	-0.75	SMARCB1+	137500	ENSG00000167202	TBC1D2B	ENSG00000183476	SH2D7
chr20	45525000	45550000	chr20	45750000	45780000	1.9	3.2	-0.75	SMARCB1+	227500	ENSG00000249139	EPPIN-WFDC6	ENSG00000124116	WFDC3
chr2	195660000	195670000	chr2	196050000	196075000	2.29	3.86	-0.75	SMARCB1+	397500	ENSG00000196950	SLC39A10	ENSG00000118997	DNAH7
chr11	128150000	128180000	chr11	128825000	128850000	2.73	4.61	-0.75	SMARCB1+	672500	-	-	ENSG00000151704	KCNJ1
chr16	81925000	81950000	chr16	82225000	82250000	1.79	3.01	-0.75	SMARCB1+	3.00E+05	ENSG00000197943	PLCG2	-	-
chr14	49850000	49875000	chr14	50075000	50110000	3.6	6.06	-0.75	SMARCB1+	230000	ENSG00000165525	NEMF	ENSG00000100483	VCPKMT
chr3	66250000	66275000	chr3	66800000	66825000	4.35	7.33	-0.75	SMARCB1+	550000	ENSG00000144741	SLC25A26	-	-
chr6	105075000	105100000	chr6	105360000	105370000	1.86	3.13	-0.75	SMARCB1+	277500	ENSG00000187772	LIN28B	ENSG00000085377	PREP
chr6	124870000	124880000	chr6	125110000	125120000	1.85	3.13	-0.75	SMARCB1+	240000	-	-	ENSG00000111907	TPD52L1
chr6	121400000	121450000	chr6	122025000	122050000	2.7	4.55	-0.75	SMARCB1+	612500	ENSG00000152661	GJA1	-	-
chr14	105615000	105630000	chr14	105740000	105750000	2.59	4.38	-0.76	SMARCB1+	122500	-	-	-	-
chr7	26350000	26400000	chr7	26500000	26525000	1.68	2.84	-0.76	SMARCB1+	137500	ENSG00000086300	SNX10	-	-
chr20	58225000	58250000	chr20	58425000	58450000	1.92	3.25	-0.76	SMARCB1+	2.00E+05	ENSG00000124227	ANKRD60	ENSG00000124164	VAPB
chr21	41600000	41625000	chr21	41760000	41770000	2.85	4.82	-0.76	SMARCB1+	152500	-	-	ENSG00000183421	RIPK4
chr18	9950000	10000000	chr18	10500000	10525000	4.91	8.3	-0.76	SMARCB1+	537500	ENSG00000101558	VAPA	ENSG00000134265	NAPG
chr1	27100000	27120000	chr1	27270000	27290000	2.43	4.11	-0.76	SMARCB1+	170000	ENSG00000090020	SLC9A1	ENSG00000142784	WDTC1
chr20	50175000	50200000	chr20	50575000	50600000	3.48	5.89	-0.76	SMARCB1+	4.00E+05	ENSG00000172216	CEBPB	ENSG00000196396	PTPN1
chr1	223800000	223825000	chr1	223900000	223925000	1.87	3.17	-0.76	SMARCB1+	1.00E+05	ENSG00000143514	TP53BP2	-	-
chr3	120425000	120450000	chr3	120525000	120575000	2.04	3.46	-0.76	SMARCB1+	112500	ENSG00000163430	FSTL1	-	-
chr1	147700000	147725000	chr1	147875000	147900000	1.74	2.95	-0.76	SMARCB1+	175000	-	-	ENSG00000121634	GJA8
chr17	76550000	76575000	chr17	76700000	76725000	2.16	3.65	-0.76	SMARCB1+	150000	ENSG00000161544	CYGB	ENSG00000182534	MXRA7
chr4	41250000	41300000	chr4	41875000	41900000	2.9	4.92	-0.76	SMARCB1+	612500	ENSG00000154277	UCHL1	-	-
chr8	107525000	107550000	chr8	107725000	107800000	2.14	3.63	-0.76	SMARCB1+	225000	-	-	-	-
chr16	11400000	11425000	chr16	11700000	11725000	1.75	2.97	-0.76	SMARCB1+	3.00E+05	ENSG00000188897	0	ENSG00000153066	TXNDC11
chr3	113125000	113150000	chr3	113275000	113300000	1.4	2.37	-0.76	SMARCB1+	150000	-	-	ENSG00000144857	BOC
chr17	35950000	35980000	chr17	36475000	36500000	3.96	6.72	-0.76	SMARCB1+	522500	ENSG00000275152	CCL16	ENSG00000273611	ZNHIT3
chr19	56720000	56750000	chr19	56975000	57000000	1.44	2.44	-0.76	SMARCB1+	252500	-	-	-	-
chr6	29825000	29850000	chr6	30000000	30025000	2.2	3.73	-0.76	SMARCB1+	175000	ENSG00000204632	HLA-G	-	-
chr17	46000000	46050000	chr17	46275000	46300000	2.82	4.8	-0.76	SMARCB1+	262500	ENSG00000186868	MAPT	ENSG00000228696	ARL17B
chr6	149025000	149050000	chr6	149525000	149550000	2.53	4.29	-0.76	SMARCB1+	5.00E+05	ENSG00000111962	UST	ENSG00000131013	PPIL4
chr1	184800000	184825000	chr1	184970000	184980000	2.17	3.69	-0.76	SMARCB1+	162500	ENSG00000135842	NIBAN1	ENSG00000135842	NIBAN1
chr11	133925000	133975000	chr11	134025000	134050000	2.44	4.15	-0.77	SMARCB1+	87500	ENSG00000080854	IGSF9B	-	-
chr12	13090000	13125000	chr12	13200000	13225000	3.05	5.19	-0.77	SMARCB1+	105000	ENSG00000084444	FAM234B	ENSG00000134531	EMP1
chr1	211500000	211525000	chr1	211650000	211675000	2.5	4.25	-0.77	SMARCB1+	150000	-	-	ENSG00000117650	NEK2
chr12	440000	450000	chr12	550000	560000	4.72	8.02	-0.77	SMARCB1+	110000	ENSG00000120647	CCDC77	ENSG00000139044	B4GALNT3
chr6	27370000	27380000	chr6	27890000	27900000	3.33	5.66	-0.77	SMARCB1+	520000	ENSG00000124613	ZNF391	ENSG00000197153	H3C12
chr17	51375000	51400000	chr17	54875000	54900000	2.25	3.83	-0.77	SMARCB1+	3500000	-	-	ENSG00000141198	TOM1L1
chr5	10675000	10700000	chr5	11175000	11200000	2.77	4.72	-0.77	SMARCB1+	5.00E+05	ENSG00000112977	DAP	ENSG00000169862	CTNND2
chr8	11410000	11420000	chr8	11540000	11560000	2.92	4.97	-0.77	SMARCB1+	135000	-	-	ENSG00000136573	BLK
chr20	40950000	41025000	chr20	41075000	41100000	4.79	8.16	-0.77	SMARCB1+	1.00E+05	-	-	ENSG00000198900	TOP1
chr22	30625000	30650000	chr22	30900000	30925000	2.22	3.78	-0.77	SMARCB1+	275000	ENSG00000185339	TCN2	ENSG00000184792	OSBP2
chr14	91650000	91660000	chr14	91910000	91920000	1.1	1.88	-0.77	SMARCB1+	260000	ENSG00000133962	CATSPERB	ENSG00000140092	FBLN5
chr2	85130000	85140000	chr2	85275000	85300000	2.39	4.08	-0.77	SMARCB1+	152500	ENSG00000152284	TCF7L1	ENSG00000152284	TCF7L1
chr1	84125000	84160000	chr1	84750000	84775000	2.45	4.19	-0.77	SMARCB1+	620000	ENSG00000142875	PRKACB	-	-
chr17	47840000	47845000	chr17	47890000	47895000	4.67	7.97	-0.77	SMARCB1+	50000	ENSG00000141295	SCRN2	-	-
chr2	72125000	72175000	chr2	72725000	72750000	1.72	2.95	-0.77	SMARCB1+	587500	ENSG00000003137	CYP26B1	ENSG00000144036	EXOC6B
chr8	74075000	74100000	chr8	74325000	74350000	2.47	4.23	-0.77	SMARCB1+	250000	-	-	ENSG00000104381	GDAP1
chr22	25450000	25475000	chr22	25690000	25700000	1.67	2.86	-0.77	SMARCB1+	232500	-	-	ENSG00000100077	GRK3
chr4	106350000	106375000	chr4	106450000	106475000	1.57	2.68	-0.77	SMARCB1+	1.00E+05	ENSG00000250298	GIMD1	-	-
chr16	87400000	87425000	chr16	87625000	87650000	1.83	3.13	-0.77	SMARCB1+	225000	ENSG00000140941	MAP1LC3B	ENSG00000154118	JPH3
chr1	169150000	169175000	chr1	169325000	169350000	1.15	1.96	-0.78	SMARCB1+	175000	ENSG00000143153	ATP1B1	ENSG00000143156	NME7
chr12	52880000	52890000	chr12	52970000	53000000	8.61	14.73	-0.78	SMARCB1+	1.00E+05	-	-	ENSG00000063046	EIF4B
chr5	31575000	31600000	chr5	31800000	31825000	3.01	5.16	-0.78	SMARCB1+	225000	-	-	ENSG00000133401	PDZD2
chr11	6600000	6610000	chr11	6675000	6700000	1.97	3.37	-0.78	SMARCB1+	82500	ENSG00000132275	RRP8	ENSG00000158042	MRPL17
chr11	1850000	1875000	chr11	2150000	2175000	2.52	4.33	-0.78	SMARCB1+	3.00E+05	ENSG00000130592	LSP1	ENSG00000167244	IGF2
chr8	90575000	90600000	chr8	90925000	90950000	1.35	2.32	-0.78	SMARCB1+	350000	-	-	ENSG00000123119	NECAB1
chr3	15225000	15275000	chr3	15375000	15425000	2.36	4.04	-0.78	SMARCB1+	150000	ENSG00000131375	CAPN7	ENSG00000206562	METTL6
chr1	6050000	6075000	chr1	6175000	6200000	2.05	3.51	-0.78	SMARCB1+	125000	ENSG00000069424	KCNAB2	ENSG00000116254	CHD5
chr1	19475000	19500000	chr1	19625000	19675000	1.57	2.7	-0.78	SMARCB1+	162500	ENSG00000077549	CAPZB	ENSG00000173436	MICOS10
chr3	194125000	194150000	chr3	194300000	194325000	1.59	2.74	-0.78	SMARCB1+	175000	ENSG00000114315	HES1	-	-
chr11	86600000	86625000	chr11	86800000	86825000	1.85	3.18	-0.78	SMARCB1+	2.00E+05	ENSG00000151376	ME3	ENSG00000150687	PRSS23
chr8	101325000	101350000	chr8	102175000	102200000	3.1	5.33	-0.78	SMARCB1+	850000	-	-	ENSG00000048392	RRM2B
chr2	218710000	218720000	chr2	218840000	218850000	2.54	4.37	-0.78	SMARCB1+	130000	ENSG00000135912	TTLL4	-	-
chr7	134675000	134700000	chr7	135150000	135175000	1.83	3.16	-0.78	SMARCB1+	475000	ENSG00000172331	BPGM	ENSG00000122783	CYREN
chr20	5525000	5580000	chr20	6000000	6025000	1.81	3.13	-0.78	SMARCB1+	460000	ENSG00000125772	GPCPD1	ENSG00000286235	0
chr13	16870000	16880000	chr13	17230000	17240000	1.32	2.28	-0.78	SMARCB1+	360000	-	-	-	-
chr19	3300000	3350000	chr19	3425000	3450000	2.71	4.66	-0.78	SMARCB1+	112500	ENSG00000141905	NFIC	ENSG00000141905	NFIC
chr13	22800000	22825000	chr13	23150000	23175000	2.12	3.65	-0.79	SMARCB1+	350000	-	-	-	-
chr4	157990000	158000000	chr4	158150000	158175000	2.98	5.14	-0.79	SMARCB1+	167500	-	-	ENSG00000164125	GASK1B
chr1	214200000	214250000	chr1	214575000	214600000	1.67	2.88	-0.79	SMARCB1+	362500	-	-	ENSG00000117724	CENPF
chr15	74120000	74150000	chr15	74300000	74330000	2.86	4.92	-0.79	SMARCB1+	180000	ENSG00000167178	ISLR2	ENSG00000140481	CCDC33
chr6	133920000	133930000	chr6	134090000	134100000	5.56	9.59	-0.79	SMARCB1+	170000	-	-	-	-
chr1	160990000	161000000	chr1	161090000	161100000	2.93	5.05	-0.79	SMARCB1+	1.00E+05	ENSG00000158769	F11R	ENSG00000162755	KLHDC9
chr6	152725000	152750000	chr6	152925000	152975000	1.79	3.09	-0.79	SMARCB1+	212500	ENSG00000120279	MYCT1	ENSG00000112029	FBXO5
chr8	55800000	55825000	chr8	56025000	56050000	1.86	3.21	-0.79	SMARCB1+	225000	ENSG00000137574	TGS1	-	-
chr5	74650000	74680000	chr5	74900000	74925000	3.04	5.24	-0.79	SMARCB1+	247500	ENSG00000049860	HEXB	-	-
chr4	174750000	174775000	chr4	175525000	175575000	1.99	3.44	-0.79	SMARCB1+	787500	ENSG00000145451	GLRA3	-	-
chr1	21225000	21250000	chr1	21575000	21600000	2.07	3.58	-0.79	SMARCB1+	350000	ENSG00000117298	ECE1	ENSG00000162551	ALPL
chr5	154050000	154100000	chr5	154175000	154200000	2.14	3.7	-0.79	SMARCB1+	112500	ENSG00000037749	MFAP3	ENSG00000037749	MFAP3
chr1	172525000	172550000	chr1	172700000	172725000	1.33	2.29	-0.79	SMARCB1+	175000	ENSG00000094975	SUCO	-	-
chr1	123545000	123550000	chr1	124475000	124500000	0.62	1.07	-0.79	SMARCB1+	940000	-	-	-	-
chr21	44500000	44525000	chr21	44775000	44800000	2.46	4.26	-0.79	SMARCB1+	275000	ENSG00000175894	TSPEAR	ENSG00000184787	UBE2G2
chr5	41725000	41750000	chr5	41825000	41850000	2.34	4.05	-0.79	SMARCB1+	1.00E+05	ENSG00000083720	OXCT1	ENSG00000083720	OXCT1
chr1	76150000	76175000	chr1	77125000	77150000	2.44	4.23	-0.79	SMARCB1+	975000	ENSG00000184005	ST6GALNAC3	ENSG00000142892	PIGK
chr22	43975000	44010000	chr22	44620000	44650000	3.65	6.32	-0.79	SMARCB1+	642500	ENSG00000100347	SAMM50	-	-
chr4	152475000	152500000	chr4	152625000	152650000	1.47	2.55	-0.79	SMARCB1+	150000	ENSG00000109670	FBXW7	ENSG00000170006	TMEM154
chr12	53200000	53225000	chr12	53300000	53325000	2.59	4.48	-0.79	SMARCB1+	1.00E+05	ENSG00000139626	ITGB7	ENSG00000139637	MYG1
chr14	76870000	76900000	chr14	77050000	77075000	3.82	6.62	-0.79	SMARCB1+	177500	ENSG00000100565	LRRC74A	-	-
chr12	95100000	95125000	chr12	95325000	95350000	1.43	2.49	-0.79	SMARCB1+	225000	ENSG00000180263	FGD6	-	-
chr2	55750000	55775000	chr2	55975000	56000000	1.12	1.95	-0.79	SMARCB1+	225000	-	-	-	-
chr16	23175000	23200000	chr16	23425000	23450000	2.86	4.96	-0.79	SMARCB1+	250000	ENSG00000166828	SCNN1G	ENSG00000168434	COG7
chr1	22400000	22430000	chr1	22625000	22650000	3.39	5.89	-0.79	SMARCB1+	222500	ENSG00000184677	ZBTB40	ENSG00000173372	C1QA
chr6	24850000	24875000	chr6	25025000	25050000	1.41	2.45	-0.79	SMARCB1+	175000	ENSG00000111913	RIPOR2	ENSG00000111913	RIPOR2
chr22	37530000	37550000	chr22	37590000	37610000	4.45	7.73	-0.79	SMARCB1+	60000	-	-	ENSG00000100083	GGA1
chr9	92125000	92150000	chr9	92225000	92250000	3.64	6.31	-0.79	SMARCB1+	1.00E+05	-	-	ENSG00000196305	IARS1
chr15	81270000	81290000	chr15	81400000	81410000	2.8	4.86	-0.8	SMARCB1+	125000	ENSG00000172349	IL16	-	-
chr7	2530000	2540000	chr7	2670000	2680000	1.22	2.11	-0.8	SMARCB1+	140000	ENSG00000106009	BRAT1	ENSG00000174945	AMZ1
chr4	140350000	140375000	chr4	140575000	140600000	1.57	2.72	-0.8	SMARCB1+	225000	ENSG00000153130	SCOC	-	-
chr2	225650000	225675000	chr2	226975000	227000000	2.73	4.74	-0.8	SMARCB1+	1325000	ENSG00000144460	NYAP2	ENSG00000144468	RHBDD1
chr5	55700000	55725000	chr5	55900000	55925000	2.43	4.22	-0.8	SMARCB1+	2.00E+05	ENSG00000177058	SLC38A9	ENSG00000164509	IL31RA
chr1	93425000	93450000	chr1	93850000	93875000	2.74	4.76	-0.8	SMARCB1+	425000	ENSG00000137942	FNBP1L	ENSG00000067334	DNTTIP2
chr13	16625000	16650000	chr13	16680000	16700000	1.27	2.21	-0.8	SMARCB1+	52500	-	-	-	-
chr1	84125000	84160000	chr1	84425000	84450000	2.01	3.49	-0.8	SMARCB1+	295000	ENSG00000142875	PRKACB	ENSG00000137976	DNASE2B
chr3	99000000	99025000	chr3	99750000	99775000	1.7	2.95	-0.8	SMARCB1+	750000	-	-	ENSG00000144810	COL8A1
chr20	58225000	58250000	chr20	58625000	58675000	3.23	5.62	-0.8	SMARCB1+	412500	ENSG00000124227	ANKRD60	ENSG00000124222	STX16
chr9	90125000	90150000	chr9	90850000	90875000	2.83	4.93	-0.8	SMARCB1+	725000	-	-	ENSG00000165025	SYK
chr9	92710000	92720000	chr9	92775000	92800000	3.09	5.37	-0.8	SMARCB1+	72500	ENSG00000185963	BICD2	-	-
chr13	108325000	108350000	chr13	108875000	108900000	2.47	4.31	-0.8	SMARCB1+	550000	-	-	ENSG00000041515	MYO16
chr14	38725000	38750000	chr14	39000000	39025000	1.71	2.97	-0.8	SMARCB1+	275000	-	-	ENSG00000100934	SEC23A
chr22	21700000	21725000	chr22	21925000	21950000	3.13	5.45	-0.8	SMARCB1+	225000	ENSG00000100023	PPIL2	ENSG00000100034	PPM1F
chr17	59740000	59750000	chr17	59860000	59870000	2.82	4.91	-0.8	SMARCB1+	120000	ENSG00000062716	VMP1	ENSG00000108423	TUBD1
chr14	94025000	94050000	chr14	94125000	94150000	2.39	4.16	-0.8	SMARCB1+	1.00E+05	ENSG00000089723	OTUB2	ENSG00000119632	IFI27L2
chr14	73500000	73525000	chr14	73850000	73875000	2.19	3.82	-0.8	SMARCB1+	350000	ENSG00000187105	HEATR4	ENSG00000140043	PTGR2
chr9	6580000	6590000	chr9	6670000	6680000	2.61	4.56	-0.8	SMARCB1+	90000	ENSG00000178445	GLDC	-	-
chr18	35000000	35010000	chr18	35140000	35150000	1.59	2.77	-0.8	SMARCB1+	140000	ENSG00000166974	MAPRE2	ENSG00000166974	MAPRE2
chr8	143130000	143140000	chr8	143230000	143250000	3.56	6.22	-0.8	SMARCB1+	105000	-	-	ENSG00000181638	ZFP41
chr13	97850000	97875000	chr13	98650000	98700000	2.66	4.64	-0.8	SMARCB1+	812500	-	-	ENSG00000088386	SLC15A1
chr3	185975000	186000000	chr3	186525000	186550000	2.8	4.88	-0.8	SMARCB1+	550000	-	-	ENSG00000213139	CRYGS
chr17	34175000	34210000	chr17	34350000	34375000	2.8	4.89	-0.8	SMARCB1+	170000	-	-	ENSG00000181374	CCL13
chr1	123755000	123760000	chr1	124200000	124225000	0.87	1.52	-0.81	SMARCB1+	455000	-	-	-	-
chr17	43680000	43700000	chr17	43750000	43775000	4.38	7.67	-0.81	SMARCB1+	72500	-	-	ENSG00000167941	SOST
chr6	34050000	34060000	chr6	34150000	34160000	3.98	6.96	-0.81	SMARCB1+	1.00E+05	ENSG00000124493	GRM4	ENSG00000124493	GRM4
chr2	96000000	96025000	chr2	96100000	96125000	4.58	8.02	-0.81	SMARCB1+	1.00E+05	ENSG00000186281	GPAT2	ENSG00000274286	ADRA2B
chr5	925000	950000	chr5	1125000	1175000	2.46	4.31	-0.81	SMARCB1+	212500	-	-	-	-
chr2	18500000	18550000	chr2	19850000	19875000	3.55	6.22	-0.81	SMARCB1+	1337500	-	-	-	-
chr4	40975000	41000000	chr4	41200000	41225000	2.15	3.76	-0.81	SMARCB1+	225000	ENSG00000163697	APBB2	ENSG00000163697	APBB2
chr1	179225000	179250000	chr1	179350000	179400000	1.61	2.83	-0.81	SMARCB1+	137500	ENSG00000143322	ABL2	ENSG00000057252	SOAT1
chr2	7400000	7430000	chr2	8750000	8775000	3.81	6.68	-0.81	SMARCB1+	1347500	-	-	ENSG00000134313	KIDINS220
chr17	31550000	31575000	chr17	31825000	31850000	3.53	6.19	-0.81	SMARCB1+	275000	-	-	-	-
chr3	120225000	120250000	chr3	120525000	120575000	2.89	5.07	-0.81	SMARCB1+	312500	ENSG00000175697	GPR156	-	-
chr22	35420000	35430000	chr22	35580000	35590000	2.3	4.03	-0.81	SMARCB1+	160000	ENSG00000100297	MCM5	-	-
chr14	96100000	96125000	chr14	96250000	96300000	2.3	4.05	-0.81	SMARCB1+	162500	ENSG00000227051	C14orf132	ENSG00000258691	0
chr13	35200000	35225000	chr13	35700000	35725000	1.81	3.18	-0.81	SMARCB1+	5.00E+05	ENSG00000172915	NBEA	-	-
chr11	17720000	17730000	chr11	17950000	18000000	2.93	5.14	-0.81	SMARCB1+	250000	ENSG00000129152	MYOD1	ENSG00000129158	SERGEF
chr9	16200000	16225000	chr9	16325000	16350000	1.16	2.04	-0.81	SMARCB1+	125000	-	-	-	-
chr1	54100000	54125000	chr1	54470000	54500000	1.77	3.11	-0.81	SMARCB1+	372500	ENSG00000116205	TCEANC2	-	-
chr18	2925000	2950000	chr18	3225000	3250000	2.8	4.92	-0.81	SMARCB1+	3.00E+05	ENSG00000101577	LPIN2	ENSG00000101608	MYL12A
chr18	48025000	48050000	chr18	48460000	48470000	2.8	4.92	-0.81	SMARCB1+	427500	ENSG00000184828	ZBTB7C	-	-
chr22	39150000	39200000	chr22	39310000	39320000	3.76	6.61	-0.81	SMARCB1+	140000	ENSG00000100307	CBX7	ENSG00000100316	RPL3
chr1	31175000	31200000	chr1	31525000	31550000	2.12	3.73	-0.82	SMARCB1+	350000	ENSG00000084628	NKAIN1	-	-
chr12	925000	950000	chr12	1575000	1600000	2.48	4.37	-0.82	SMARCB1+	650000	ENSG00000002016	RAD52	ENSG00000111186	WNT5B
chr1	171790000	171825000	chr1	171975000	172000000	2.98	5.24	-0.82	SMARCB1+	180000	ENSG00000010165	METTL13	ENSG00000197959	DNM3
chr16	84275000	84300000	chr16	84475000	84500000	2.32	4.08	-0.82	SMARCB1+	2.00E+05	ENSG00000103175	WFDC1	ENSG00000140950	MEAK7
chrX	13650000	13675000	chrX	14025000	14050000	2.63	4.63	-0.82	SMARCB1+	375000	ENSG00000176896	TCEANC	ENSG00000046647	GEMIN8
chr7	107450000	107475000	chr7	107725000	107750000	1.92	3.39	-0.82	SMARCB1+	275000	ENSG00000164597	COG5	ENSG00000105879	CBLL1
chr7	116250000	116275000	chr7	116575000	116600000	2.05	3.61	-0.82	SMARCB1+	325000	ENSG00000135269	TES	-	-
chr4	7175000	7200000	chr4	7700000	7725000	2.15	3.79	-0.82	SMARCB1+	525000	ENSG00000184985	SORCS2	ENSG00000184985	SORCS2
chr11	11025000	11050000	chr11	11775000	11800000	2.58	4.55	-0.82	SMARCB1+	750000	-	-	-	-
chr6	137100000	137125000	chr6	137650000	137675000	1.27	2.25	-0.82	SMARCB1+	550000	-	-	-	-
chr8	27850000	27875000	chr8	28320000	28350000	2.1	3.72	-0.82	SMARCB1+	472500	ENSG00000168079	SCARA5	ENSG00000168081	PNOC
chr14	63375000	63400000	chr14	63750000	63775000	2.63	4.64	-0.82	SMARCB1+	375000	ENSG00000154001	PPP2R5E	ENSG00000054654	SYNE2
chr4	53910000	53920000	chr4	54200000	54250000	3.69	6.53	-0.82	SMARCB1+	310000	ENSG00000282278	0	ENSG00000282278	0
chr17	9400000	9425000	chr17	9500000	9550000	1.92	3.4	-0.82	SMARCB1+	112500	ENSG00000170310	STX8	ENSG00000170310	STX8
chr5	36725000	36750000	chr5	37000000	37025000	2.93	5.19	-0.82	SMARCB1+	275000	-	-	ENSG00000164190	NIPBL
chr12	82375000	82400000	chr12	82625000	82650000	2.18	3.85	-0.82	SMARCB1+	250000	ENSG00000127720	METTL25	-	-
chr17	13325000	13350000	chr17	14300000	14325000	2.02	3.58	-0.83	SMARCB1+	975000	-	-	ENSG00000125430	HS3ST3B1
chr9	93675000	93700000	chr9	94000000	94025000	2.17	3.85	-0.83	SMARCB1+	325000	ENSG00000197724	PHF2	ENSG00000158079	PTPDC1
chr3	119275000	119300000	chr3	119675000	119700000	2.18	3.87	-0.83	SMARCB1+	4.00E+05	ENSG00000031081	ARHGAP31	ENSG00000138495	COX17
chr19	35675000	35700000	chr19	35800000	35825000	1.45	2.57	-0.83	SMARCB1+	125000	ENSG00000105668	UPK1A	ENSG00000250799	PRODH2
chr4	53000000	53050000	chr4	53175000	53200000	2.2	3.9	-0.83	SMARCB1+	162500	ENSG00000184178	SCFD2	ENSG00000184178	SCFD2
chr18	60850000	60875000	chr18	61000000	61025000	0.88	1.56	-0.83	SMARCB1+	150000	-	-	-	-
chr7	98000000	98030000	chr7	98150000	98175000	2.48	4.4	-0.83	SMARCB1+	147500	-	-	ENSG00000164715	LMTK2
chr14	57700000	57725000	chr14	58050000	58075000	1.59	2.83	-0.83	SMARCB1+	350000	ENSG00000151812	SLC35F4	ENSG00000139971	ARMH4
chr2	121400000	121425000	chr2	121700000	121725000	2.21	3.92	-0.83	SMARCB1+	3.00E+05	ENSG00000074054	CLASP1	-	-
chr9	98825000	98875000	chr9	98975000	99000000	2.28	4.04	-0.83	SMARCB1+	137500	ENSG00000119514	GALNT12	ENSG00000204291	COL15A1
chr1	124375000	124380000	chr1	124685000	124690000	0.49	0.88	-0.83	SMARCB1+	310000	-	-	-	-
chr22	28025000	28050000	chr22	28800000	28850000	2.89	5.13	-0.83	SMARCB1+	787500	ENSG00000100154	TTC28	ENSG00000100219	XBP1
chr1	218325000	218375000	chr1	219800000	219825000	1.66	2.95	-0.83	SMARCB1+	1462500	ENSG00000067533	RRP15	ENSG00000196660	SLC30A10
chr3	128675000	128700000	chr3	128775000	128800000	1.96	3.5	-0.83	SMARCB1+	1.00E+05	ENSG00000163902	RPN1	ENSG00000075785	RAB7A
chr11	44725000	44750000	chr11	44875000	44925000	2.01	3.58	-0.83	SMARCB1+	162500	ENSG00000157570	TSPAN18	ENSG00000157570	TSPAN18
chr3	134300000	134310000	chr3	134470000	134500000	3.2	5.69	-0.83	SMARCB1+	180000	-	-	ENSG00000129055	ANAPC13
chr20	56550000	56575000	chr20	56975000	57000000	1.38	2.45	-0.83	SMARCB1+	425000	-	-	-	-
chr7	6150000	6175000	chr7	6300000	6350000	1.68	2.99	-0.83	SMARCB1+	162500	ENSG00000106346	USP42	ENSG00000286075	0
chr7	140520000	140530000	chr7	140640000	140660000	3.85	6.86	-0.83	SMARCB1+	125000	ENSG00000146966	DENND2A	ENSG00000146966	DENND2A
chr2	239125000	239150000	chr2	239975000	240000000	2.14	3.81	-0.83	SMARCB1+	850000	ENSG00000068024	HDAC4	ENSG00000130414	NDUFA10
chr3	33425000	33450000	chr3	33775000	33800000	1.54	2.75	-0.83	SMARCB1+	350000	ENSG00000153560	UBP1	ENSG00000170248	PDCD6IP
chr2	96000000	96025000	chr2	96500000	96525000	3.2	5.71	-0.83	SMARCB1+	5.00E+05	ENSG00000186281	GPAT2	ENSG00000163121	NEURL3
chr19	12950000	13000000	chr19	13250000	13275000	3.34	5.95	-0.83	SMARCB1+	287500	ENSG00000179262	RAD23A	ENSG00000141837	CACNA1A
chr5	54500000	54525000	chr5	54850000	54875000	2.32	4.13	-0.84	SMARCB1+	350000	ENSG00000178996	SNX18	-	-
chr5	37400000	37425000	chr5	38175000	38200000	2.25	4.02	-0.84	SMARCB1+	775000	ENSG00000082068	WDR70	-	-
chr16	73200000	73225000	chr16	73525000	73550000	1.88	3.36	-0.84	SMARCB1+	325000	ENSG00000140836	ZFHX3	ENSG00000140836	ZFHX3
chr6	125775000	125800000	chr6	125950000	125975000	3.53	6.3	-0.84	SMARCB1+	175000	ENSG00000111912	NCOA7	ENSG00000111911	HINT3
chr6	138575000	138600000	chr6	138750000	138775000	2.26	4.04	-0.84	SMARCB1+	175000	ENSG00000135540	NHSL1	ENSG00000024862	CCDC28A
chr19	50350000	50380000	chr19	50460000	50480000	4.17	7.45	-0.84	SMARCB1+	105000	ENSG00000131408	NR1H2	ENSG00000086967	MYBPC2
chr5	108250000	108275000	chr5	108350000	108375000	1.71	3.06	-0.84	SMARCB1+	1.00E+05	ENSG00000145743	FBXL17	ENSG00000145743	FBXL17
chr2	110800000	110825000	chr2	111675000	111725000	2.94	5.25	-0.84	SMARCB1+	887500	ENSG00000153093	ACOXL	ENSG00000153107	ANAPC1
chr10	93370000	93380000	chr10	93480000	93490000	4.57	8.18	-0.84	SMARCB1+	110000	ENSG00000138119	MYOF	ENSG00000138119	MYOF
chr15	88900000	88925000	chr15	89000000	89030000	3.07	5.5	-0.84	SMARCB1+	102500	ENSG00000140545	MFGE8	-	-
chr4	112625000	112650000	chr4	112750000	112775000	2.68	4.8	-0.84	SMARCB1+	125000	ENSG00000138658	ZGRF1	-	-
chr4	80350000	80375000	chr4	80975000	81000000	2.25	4.04	-0.84	SMARCB1+	625000	ENSG00000197826	CFAP299	-	-
chr7	138875000	138900000	chr7	138975000	139000000	1.92	3.44	-0.84	SMARCB1+	1.00E+05	ENSG00000122778	KIAA1549	ENSG00000122778	KIAA1549
chr11	5450000	5475000	chr11	5800000	5825000	1.66	2.98	-0.84	SMARCB1+	350000	ENSG00000196565	HBG2	ENSG00000132256	TRIM5
chr3	27700000	27725000	chr3	28300000	28325000	3.64	6.53	-0.84	SMARCB1+	6.00E+05	ENSG00000163508	EOMES	ENSG00000187118	CMC1
chr3	10925000	10950000	chr3	11325000	11350000	2.03	3.64	-0.84	SMARCB1+	4.00E+05	ENSG00000132164	SLC6A11	ENSG00000197548	ATG7
chr1	3000000	3025000	chr1	3400000	3450000	2.37	4.25	-0.84	SMARCB1+	412500	ENSG00000169717	ACTRT2	ENSG00000142611	PRDM16
chr3	69675000	69700000	chr3	69775000	69800000	2.14	3.85	-0.84	SMARCB1+	1.00E+05	-	-	ENSG00000187098	MITF
chr8	93675000	93700000	chr8	93950000	93975000	3.03	5.45	-0.85	SMARCB1+	275000	ENSG00000188343	CIBAR1	-	-
chrX	129600000	129625000	chrX	130175000	130200000	2.13	3.83	-0.85	SMARCB1+	575000	ENSG00000122126	OCRL	ENSG00000134594	RAB33A
chr4	153450000	153475000	chr4	153550000	153600000	1.32	2.38	-0.85	SMARCB1+	112500	ENSG00000121210	TMEM131L	ENSG00000121210	TMEM131L
chr3	87300000	87325000	chr3	88000000	88025000	2.02	3.64	-0.85	SMARCB1+	7.00E+05	-	-	ENSG00000179097	HTR1F
chr8	6400000	6475000	chr8	6670000	6680000	1.32	2.37	-0.85	SMARCB1+	237500	ENSG00000147316	MCPH1	-	-
chr8	41700000	41725000	chr8	41825000	41850000	1.98	3.57	-0.85	SMARCB1+	125000	ENSG00000029534	ANK1	ENSG00000029534	ANK1
chr9	121525000	121550000	chr9	121975000	122025000	2.11	3.81	-0.85	SMARCB1+	462500	-	-	ENSG00000175764	TTLL11
chr8	29325000	29375000	chr8	29700000	29725000	1.47	2.64	-0.85	SMARCB1+	362500	ENSG00000120875	DUSP4	-	-
chr19	11300000	11325000	chr19	11425000	11450000	1.24	2.23	-0.85	SMARCB1+	125000	ENSG00000130167	TSPAN16	ENSG00000198003	ODAD3
chr14	31125000	31150000	chr14	31350000	31375000	1.62	2.92	-0.85	SMARCB1+	225000	ENSG00000100478	AP4S1	ENSG00000129493	HEATR5A
chr2	42825000	42850000	chr2	43200000	43250000	2.27	4.1	-0.85	SMARCB1+	387500	-	-	ENSG00000152518	ZFP36L2
chr20	38050000	38075000	chr20	38150000	38175000	1.81	3.26	-0.85	SMARCB1+	1.00E+05	ENSG00000101413	RPRD1B	ENSG00000198959	TGM2
chr6	139200000	139225000	chr6	139350000	139375000	1.84	3.33	-0.85	SMARCB1+	150000	-	-	ENSG00000164442	CITED2
chr2	193675000	193700000	chr2	193950000	193975000	1.48	2.67	-0.85	SMARCB1+	275000	-	-	-	-
chr2	36325000	36375000	chr2	36500000	36525000	1.88	3.39	-0.85	SMARCB1+	162500	ENSG00000150938	CRIM1	ENSG00000150938	CRIM1
chr14	102775000	102800000	chr14	102875000	102925000	1.66	2.99	-0.85	SMARCB1+	112500	ENSG00000131323	TRAF3	ENSG00000131323	TRAF3
chr5	112550000	112575000	chr5	112950000	112975000	1.96	3.54	-0.85	SMARCB1+	4.00E+05	-	-	ENSG00000172795	DCP2
chr14	34350000	34375000	chr14	34475000	34500000	1.96	3.55	-0.85	SMARCB1+	125000	ENSG00000129521	EGLN3	-	-
chr1	214625000	214650000	chr1	215525000	215550000	2.69	4.85	-0.85	SMARCB1+	9.00E+05	ENSG00000117724	CENPF	-	-
chr17	6650000	6675000	chr17	6990000	7025000	2.9	5.24	-0.85	SMARCB1+	345000	ENSG00000108590	MED31	ENSG00000108839	ALOX12
chr22	24320000	24330000	chr22	24500000	24510000	1.84	3.32	-0.85	SMARCB1+	180000	ENSG00000100014	SPECC1L	ENSG00000100024	UPB1
chr3	102225000	102250000	chr3	102525000	102550000	1.7	3.08	-0.85	SMARCB1+	3.00E+05	ENSG00000170044	ZPLD1	-	-
chr7	12675000	12700000	chr7	13100000	13125000	1.26	2.28	-0.86	SMARCB1+	425000	ENSG00000122644	ARL4A	-	-
chr16	53050000	53075000	chr16	53200000	53225000	1.6	2.9	-0.86	SMARCB1+	150000	ENSG00000277639	0	ENSG00000177200	CHD9
chr4	5025000	5050000	chr4	5450000	5475000	1.5	2.71	-0.86	SMARCB1+	425000	ENSG00000152953	STK32B	ENSG00000152953	STK32B
chr11	66675000	66700000	chr11	66975000	67000000	1.93	3.5	-0.86	SMARCB1+	3.00E+05	ENSG00000173914	RBM4B	ENSG00000173237	C11orf86
chr3	132250000	132275000	chr3	132340000	132350000	3.03	5.48	-0.86	SMARCB1+	82500	ENSG00000196353	CPNE4	ENSG00000014257	ACP3
chr18	76975000	77000000	chr18	77200000	77225000	1.39	2.52	-0.86	SMARCB1+	225000	ENSG00000197971	MBP	-	-
chr5	126340000	126360000	chr5	126520000	126540000	2.56	4.63	-0.86	SMARCB1+	180000	-	-	ENSG00000164904	ALDH7A1
chr20	57380000	57390000	chr20	57490000	57510000	3.29	5.97	-0.86	SMARCB1+	115000	-	-	ENSG00000124097	HMGB1P1
chr18	11725000	11750000	chr18	12025000	12050000	1.9	3.44	-0.86	SMARCB1+	3.00E+05	ENSG00000141404	GNAL	ENSG00000141401	IMPA2
chr8	38525000	38550000	chr8	38700000	38725000	1.12	2.03	-0.86	SMARCB1+	175000	-	-	-	-
chr12	57800000	57830000	chr12	57900000	57925000	8.34	15.14	-0.86	SMARCB1+	97500	ENSG00000123297	TSFM	ENSG00000166896	ATP23
chr9	129730000	129740000	chr9	129775000	129800000	4.24	7.7	-0.86	SMARCB1+	52500	ENSG00000148344	PTGES	-	-
chr4	165125000	165150000	chr4	165325000	165350000	2.41	4.38	-0.86	SMARCB1+	2.00E+05	ENSG00000170088	TMEM192	ENSG00000052802	MSMO1
chr10	103600000	103610000	chr10	103680000	103690000	4.36	7.93	-0.86	SMARCB1+	80000	ENSG00000107957	SH3PXD2A	ENSG00000107957	SH3PXD2A
chr8	40025000	40050000	chr8	40975000	41000000	1.6	2.91	-0.86	SMARCB1+	950000	ENSG00000188676	IDO2	-	-
chr6	125300000	125325000	chr6	125750000	125770000	4.54	8.27	-0.86	SMARCB1+	447500	ENSG00000111906	HDDC2	ENSG00000135547	HEY2
chr11	56825000	56850000	chr11	57250000	57275000	4.06	7.39	-0.86	SMARCB1+	425000	-	-	-	-
chr8	30650000	30700000	chr8	31175000	31200000	2.84	5.19	-0.87	SMARCB1+	512500	ENSG00000197265	GTF2E2	ENSG00000165392	WRN
chr4	145225000	145250000	chr4	145475000	145500000	1.18	2.15	-0.87	SMARCB1+	250000	-	-	ENSG00000170365	SMAD1
chr2	226800000	226825000	chr2	226975000	227000000	1.94	3.55	-0.87	SMARCB1+	175000	-	-	ENSG00000144468	RHBDD1
chr4	5990000	6000000	chr4	6080000	6090000	1.94	3.54	-0.87	SMARCB1+	90000	ENSG00000181215	C4orf50	ENSG00000181215	C4orf50
chr8	19350000	19375000	chr8	20100000	20130000	2.24	4.09	-0.87	SMARCB1+	752500	ENSG00000104611	SH2D4A	-	-
chr15	55200000	55225000	chr15	55280000	55290000	3.77	6.89	-0.87	SMARCB1+	72500	ENSG00000069974	RAB27A	ENSG00000069974	RAB27A
chr2	217775000	217800000	chr2	217875000	217900000	3.15	5.76	-0.87	SMARCB1+	1.00E+05	ENSG00000079308	TNS1	ENSG00000079308	TNS1
chr11	129900000	129930000	chr11	130125000	130150000	2.77	5.07	-0.87	SMARCB1+	222500	ENSG00000170325	PRDM10	ENSG00000084234	APLP2
chr3	122560000	122570000	chr3	122670000	122700000	2.19	4.02	-0.87	SMARCB1+	120000	ENSG00000138496	PARP9	ENSG00000173193	PARP14
chr6	132800000	132850000	chr6	133225000	133250000	2.32	4.24	-0.87	SMARCB1+	412500	ENSG00000146409	SLC18B1	ENSG00000112319	EYA4
chr1	112375000	112400000	chr1	112700000	112710000	2.31	4.23	-0.88	SMARCB1+	317500	ENSG00000143079	CTTNBP2NL	ENSG00000155363	MOV10
chr12	63540000	63545000	chr12	63735000	63740000	2.04	3.75	-0.88	SMARCB1+	195000	-	-	-	-
chr22	36175000	36200000	chr22	36275000	36300000	3.03	5.57	-0.88	SMARCB1+	1.00E+05	ENSG00000100336	APOL4	ENSG00000100345	MYH9
chr16	70350000	70375000	chr16	70625000	70675000	3.06	5.62	-0.88	SMARCB1+	287500	ENSG00000260537	0	ENSG00000157368	IL34
chr2	199950000	200000000	chr2	200100000	200125000	1.38	2.55	-0.88	SMARCB1+	137500	ENSG00000178074	C2orf69	-	-
chr4	143200000	143225000	chr4	143475000	143500000	2.09	3.84	-0.88	SMARCB1+	275000	ENSG00000170185	USP38	-	-
chr8	73650000	73700000	chr8	73950000	73975000	1.48	2.73	-0.88	SMARCB1+	287500	ENSG00000040341	STAU2	ENSG00000154582	ELOC
chr1	1680000	1700000	chr1	1740000	1750000	3.86	7.1	-0.88	SMARCB1+	55000	ENSG00000189339	SLC35E2B	-	-
chr13	100000000	100025000	chr13	100500000	100525000	1.54	2.83	-0.88	SMARCB1+	5.00E+05	-	-	ENSG00000175198	PCCA
chr14	35125000	35150000	chr14	35400000	35425000	2.85	5.25	-0.88	SMARCB1+	275000	ENSG00000100890	PRORP	ENSG00000100906	NFKBIA
chr3	193775000	193800000	chr3	194125000	194150000	1.61	2.96	-0.88	SMARCB1+	350000	-	-	ENSG00000114315	HES1
chr16	11950000	11975000	chr16	12050000	12075000	2.4	4.43	-0.88	SMARCB1+	1.00E+05	ENSG00000234719	NPIPB2	ENSG00000048471	SNX29
chr2	187825000	187850000	chr2	188500000	188525000	2.43	4.49	-0.88	SMARCB1+	675000	-	-	ENSG00000144366	GULP1
chr2	216675000	216700000	chr2	217700000	217725000	3.72	6.87	-0.88	SMARCB1+	1025000	ENSG00000115461	IGFBP5	-	-
chr3	15600000	15650000	chr3	15775000	15825000	2.8	5.17	-0.88	SMARCB1+	175000	ENSG00000131373	HACL1	ENSG00000206560	ANKRD28
chr6	160075000	160100000	chr6	160450000	160475000	2.23	4.13	-0.88	SMARCB1+	375000	ENSG00000197081	IGF2R	ENSG00000146477	SLC22A3
chr7	16575000	16600000	chr7	16900000	16925000	1.61	2.97	-0.89	SMARCB1+	325000	ENSG00000205858	LRRC72	ENSG00000106546	AHR
chr7	148250000	148275000	chr7	148475000	148500000	1.69	3.13	-0.89	SMARCB1+	225000	ENSG00000174469	CNTNAP2	-	-
chr17	48330000	48350000	chr17	48575000	48600000	2.73	5.05	-0.89	SMARCB1+	247500	ENSG00000141293	SKAP1	ENSG00000120093	HOXB3
chr19	44550000	44575000	chr19	44650000	44675000	2.49	4.61	-0.89	SMARCB1+	1.00E+05	-	-	ENSG00000073008	PVR
chr11	74600000	74625000	chr11	74725000	74750000	2.13	3.95	-0.89	SMARCB1+	125000	ENSG00000077514	POLD3	ENSG00000054938	CHRDL2
chr1	83900000	83950000	chr1	84100000	84125000	2.42	4.48	-0.89	SMARCB1+	187500	ENSG00000137941	TTLL7	ENSG00000142875	PRKACB
chr9	135075000	135100000	chr9	135400000	135425000	3.55	6.58	-0.89	SMARCB1+	325000	ENSG00000130558	OLFM1	-	-
chr12	103575000	103600000	chr12	103850000	103875000	2.83	5.26	-0.89	SMARCB1+	275000	ENSG00000136011	STAB2	-	-
chr11	7875000	7900000	chr11	7975000	8000000	3.03	5.63	-0.89	SMARCB1+	1.00E+05	-	-	ENSG00000175390	EIF3F
chr21	41600000	41625000	chr21	41775000	41800000	2.8	5.2	-0.89	SMARCB1+	175000	-	-	ENSG00000141956	PRDM15
chr12	96050000	96075000	chr12	96500000	96525000	2.74	5.09	-0.89	SMARCB1+	450000	-	-	ENSG00000188596	CFAP54
chr4	175950000	175975000	chr4	176325000	176350000	1.76	3.27	-0.89	SMARCB1+	375000	ENSG00000150625	GPM6A	ENSG00000129128	SPCS3
chr2	240650000	240675000	chr2	240825000	240850000	1.35	2.51	-0.89	SMARCB1+	175000	-	-	ENSG00000130294	KIF1A
chr8	102850000	102875000	chr8	103000000	103025000	1.87	3.48	-0.89	SMARCB1+	150000	ENSG00000155096	AZIN1	ENSG00000155097	ATP6V1C1
chr1	212050000	212075000	chr1	212425000	212475000	3.01	5.6	-0.9	SMARCB1+	387500	ENSG00000143476	DTL	ENSG00000117691	NENF
chr2	197800000	197825000	chr2	198125000	198150000	1.98	3.69	-0.9	SMARCB1+	325000	ENSG00000115896	PLCL1	ENSG00000115896	PLCL1
chr1	24670000	24700000	chr1	25200000	25225000	2.23	4.16	-0.9	SMARCB1+	527500	ENSG00000133226	SRRM1	ENSG00000117614	SYF2
chr11	65875000	65900000	chr11	65975000	66000000	2.93	5.45	-0.9	SMARCB1+	1.00E+05	ENSG00000172543	CTSW	ENSG00000175467	SART1
chr6	71375000	71400000	chr6	72075000	72100000	2.25	4.19	-0.9	SMARCB1+	7.00E+05	-	-	ENSG00000079841	RIMS1
chr6	53775000	53800000	chr6	53950000	53975000	1.45	2.71	-0.9	SMARCB1+	175000	ENSG00000137269	LRRC1	ENSG00000146147	MLIP
chr2	171575000	171600000	chr2	171875000	171900000	1.55	2.9	-0.9	SMARCB1+	3.00E+05	-	-	ENSG00000115840	SLC25A12
chr11	75440000	75460000	chr11	75520000	75540000	4.14	7.72	-0.9	SMARCB1+	80000	ENSG00000158555	GDPD5	ENSG00000158555	GDPD5
chr11	78225000	78250000	chr11	78400000	78425000	1.21	2.26	-0.9	SMARCB1+	175000	ENSG00000033327	GAB2	ENSG00000033327	GAB2
chr3	69300000	69325000	chr3	69400000	69450000	2.41	4.5	-0.9	SMARCB1+	112500	ENSG00000114541	FRMD4B	ENSG00000114541	FRMD4B
chr3	142825000	142850000	chr3	142975000	143000000	2.14	4	-0.9	SMARCB1+	150000	ENSG00000163710	PCOLCE2	ENSG00000163714	U2SURP
chr11	83825000	83850000	chr11	84500000	84525000	1.86	3.47	-0.9	SMARCB1+	675000	ENSG00000150672	DLG2	ENSG00000150672	DLG2
chr6	127725000	127750000	chr6	128325000	128350000	1.78	3.32	-0.9	SMARCB1+	6.00E+05	ENSG00000172673	THEMIS	ENSG00000152894	PTPRK
chr1	123815000	123820000	chr1	124120000	124130000	0.98	1.84	-0.9	SMARCB1+	307500	-	-	-	-
chr12	56825000	56850000	chr12	56975000	57000000	1.76	3.29	-0.9	SMARCB1+	150000	-	-	ENSG00000166856	GPR182
chr3	153000000	153050000	chr3	153575000	153600000	1.79	3.34	-0.9	SMARCB1+	562500	-	-	-	-
chr11	57100000	57125000	chr11	57250000	57275000	1.56	2.92	-0.9	SMARCB1+	150000	-	-	-	-
chr17	51000000	51025000	chr17	51125000	51150000	2.26	4.24	-0.9	SMARCB1+	125000	ENSG00000008294	SPAG9	ENSG00000239672	NME1
chr1	9100000	9125000	chr1	9475000	9500000	2.24	4.18	-0.9	SMARCB1+	375000	ENSG00000180758	GPR157	-	-
chr2	152025000	152075000	chr2	152150000	152175000	2.82	5.28	-0.9	SMARCB1+	112500	ENSG00000182389	CACNB4	ENSG00000115145	STAM2
chr6	20275000	20300000	chr6	20520000	20550000	2.61	4.9	-0.91	SMARCB1+	247500	-	-	ENSG00000145996	CDKAL1
chr3	43550000	43575000	chr3	44175000	44200000	1.89	3.54	-0.91	SMARCB1+	625000	ENSG00000160746	ANO10	-	-
chr5	39200000	39225000	chr5	39525000	39575000	2.18	4.08	-0.91	SMARCB1+	337500	ENSG00000082074	FYB1	-	-
chr5	38200000	38225000	chr5	38375000	38400000	1.75	3.28	-0.91	SMARCB1+	175000	-	-	ENSG00000164318	EGFLAM
chr18	42275000	42300000	chr18	43250000	43275000	1.42	2.66	-0.91	SMARCB1+	975000	-	-	ENSG00000132872	SYT4
chr9	115590000	115600000	chr9	116660000	116670000	2.16	4.06	-0.91	SMARCB1+	1070000	-	-	ENSG00000148219	ASTN2
chr19	47950000	47975000	chr19	48150000	48175000	1.89	3.56	-0.91	SMARCB1+	2.00E+05	ENSG00000188334	BSPH1	ENSG00000105486	LIG1
chr3	132525000	132550000	chr3	132625000	132650000	2.07	3.9	-0.91	SMARCB1+	1.00E+05	ENSG00000138246	DNAJC13	ENSG00000240303	ACAD11
chr14	35125000	35150000	chr14	35675000	35700000	2.12	3.99	-0.91	SMARCB1+	550000	ENSG00000100890	PRORP	ENSG00000174373	RALGAPA1
chr2	163350000	163375000	chr2	164425000	164450000	1.36	2.57	-0.92	SMARCB1+	1075000	-	-	-	-
chr1	227750000	227775000	chr1	227925000	227975000	2.65	4.99	-0.92	SMARCB1+	187500	ENSG00000143740	SNAP47	ENSG00000143816	WNT9A
chr9	90125000	90150000	chr9	90750000	90775000	1.97	3.72	-0.92	SMARCB1+	625000	-	-	-	-
chr22	43375000	43400000	chr22	43875000	43900000	2.15	4.06	-0.92	SMARCB1+	5.00E+05	-	-	ENSG00000100341	PNPLA5
chr7	95525000	95550000	chr7	95675000	95700000	3.06	5.78	-0.92	SMARCB1+	150000	ENSG00000005981	ASB4	-	-
chr9	124400000	124450000	chr9	124675000	124725000	1.82	3.43	-0.92	SMARCB1+	275000	ENSG00000136930	PSMB7	ENSG00000148200	NR6A1
chr15	85300000	85325000	chr15	85800000	85850000	3.04	5.75	-0.92	SMARCB1+	512500	-	-	-	-
chr5	146525000	146550000	chr5	147175000	147200000	2.56	4.85	-0.92	SMARCB1+	650000	ENSG00000173250	GPR151	-	-
chr9	127925000	127950000	chr9	128100000	128125000	2.59	4.91	-0.92	SMARCB1+	175000	ENSG00000167103	PIP5KL1	ENSG00000148339	SLC25A25
chr14	60050000	60075000	chr14	60150000	60175000	2.14	4.06	-0.92	SMARCB1+	1.00E+05	ENSG00000131951	LRRC9	ENSG00000126773	PCNX4
chr6	55975000	56000000	chr6	56275000	56300000	3.61	6.84	-0.92	SMARCB1+	3.00E+05	-	-	ENSG00000124749	COL21A1
chr17	3025000	3075000	chr17	3625000	3650000	2.1	3.97	-0.92	SMARCB1+	587500	ENSG00000132359	RAP1GAP2	ENSG00000262304	0
chr15	97900000	97925000	chr15	98075000	98100000	1.71	3.24	-0.92	SMARCB1+	175000	-	-	-	-
chr17	64310000	64330000	chr17	64410000	64420000	3.56	6.74	-0.92	SMARCB1+	95000	ENSG00000261371	PECAM1	ENSG00000261371	PECAM1
chr2	700000	725000	chr2	1125000	1150000	1.62	3.07	-0.92	SMARCB1+	425000	-	-	ENSG00000172554	SNTG2
chr9	100600000	100625000	chr9	101225000	101250000	2.18	4.13	-0.92	SMARCB1+	625000	-	-	ENSG00000148123	PLPPR1
chr3	79500000	79525000	chr3	80675000	80700000	2.54	4.82	-0.92	SMARCB1+	1175000	ENSG00000169855	ROBO1	-	-
chr17	49425000	49450000	chr17	49525000	49550000	3.43	6.51	-0.92	SMARCB1+	1.00E+05	-	-	-	-
chr2	102000000	102025000	chr2	102225000	102250000	1.93	3.67	-0.93	SMARCB1+	225000	ENSG00000115590	IL1R2	ENSG00000115598	IL1RL2
chr13	111450000	111475000	chr13	112425000	112450000	2.02	3.83	-0.93	SMARCB1+	975000	-	-	ENSG00000153498	SPACA7
chr3	10750000	10775000	chr3	11325000	11350000	3.39	6.44	-0.93	SMARCB1+	575000	-	-	ENSG00000197548	ATG7
chr6	117975000	118000000	chr6	118250000	118275000	2.26	4.29	-0.93	SMARCB1+	275000	ENSG00000196376	SLC35F1	ENSG00000196376	SLC35F1
chr9	86475000	86500000	chr9	87300000	87325000	2.59	4.93	-0.93	SMARCB1+	825000	-	-	-	-
chrX	48075000	48100000	chrX	48475000	48500000	2.87	5.46	-0.93	SMARCB1+	4.00E+05	-	-	ENSG00000068438	FTSJ1
chr3	133025000	133050000	chr3	133375000	133400000	1.76	3.35	-0.93	SMARCB1+	350000	ENSG00000144868	TMEM108	ENSG00000144868	TMEM108
chr9	90900000	90925000	chr9	91425000	91450000	2.42	4.61	-0.93	SMARCB1+	525000	-	-	-	-
chr1	203860000	203890000	chr1	204120000	204140000	3.54	6.75	-0.93	SMARCB1+	255000	ENSG00000182004	SNRPE	ENSG00000143842	SOX13
chr11	32175000	32200000	chr11	32275000	32300000	2.35	4.48	-0.93	SMARCB1+	1.00E+05	-	-	-	-
chr3	38350000	38375000	chr3	38650000	38675000	1.47	2.8	-0.93	SMARCB1+	3.00E+05	ENSG00000093217	XYLB	ENSG00000183873	SCN5A
chr8	58450000	58475000	chr8	58625000	58650000	1.2	2.29	-0.93	SMARCB1+	175000	ENSG00000215114	UBXN2B	ENSG00000035681	NSMAF
chr16	86550000	86575000	chr16	87275000	87300000	5.69	10.86	-0.93	SMARCB1+	725000	ENSG00000103248	MTHFSD	ENSG00000260456	C16orf95
chr6	112175000	112200000	chr6	112300000	112325000	2.15	4.11	-0.93	SMARCB1+	125000	ENSG00000112769	LAMA4	ENSG00000281613	0
chr4	110000000	110010000	chr4	110500000	110525000	5.14	9.82	-0.94	SMARCB1+	507500	ENSG00000138798	EGF	ENSG00000138792	ENPEP
chr20	62500000	62525000	chr20	62600000	62625000	2.13	4.08	-0.94	SMARCB1+	1.00E+05	-	-	-	-
chr17	30475000	30500000	chr17	30700000	30725000	1.41	2.7	-0.94	SMARCB1+	225000	ENSG00000108587	GOSR1	-	-
chr3	70075000	70100000	chr3	70350000	70375000	1.56	2.99	-0.94	SMARCB1+	275000	-	-	-	-
chr2	71600000	71625000	chr2	71775000	71800000	1.12	2.14	-0.94	SMARCB1+	175000	ENSG00000135636	DYSF	-	-
chr21	25600000	25625000	chr21	26700000	26725000	2.83	5.43	-0.94	SMARCB1+	1100000	ENSG00000154719	MRPL39	-	-
chr3	45750000	45775000	chr3	46375000	46400000	1.73	3.31	-0.94	SMARCB1+	625000	ENSG00000163817	SLC6A20	ENSG00000160791	CCR5
chr18	48470000	48480000	chr18	48660000	48670000	2.66	5.09	-0.94	SMARCB1+	190000	-	-	ENSG00000134030	CTIF
chrX	13500000	13525000	chrX	14025000	14050000	3.6	6.91	-0.94	SMARCB1+	525000	-	-	ENSG00000046647	GEMIN8
chr1	211300000	211350000	chr1	211500000	211525000	1.57	3.01	-0.94	SMARCB1+	187500	ENSG00000117625	RCOR3	-	-
chr2	11690000	11700000	chr2	11770000	11780000	2.85	5.47	-0.94	SMARCB1+	80000	ENSG00000134324	LPIN1	ENSG00000134324	LPIN1
chr7	54770000	54800000	chr7	55250000	55275000	4.2	8.06	-0.94	SMARCB1+	477500	-	-	-	-
chr11	120325000	120350000	chr11	120425000	120450000	3.59	6.88	-0.94	SMARCB1+	1.00E+05	ENSG00000181264	TLCD5	ENSG00000196914	ARHGEF12
chr2	186850000	186875000	chr2	187425000	187450000	2.3	4.42	-0.94	SMARCB1+	575000	ENSG00000163012	ZSWIM2	ENSG00000064989	CALCRL
chr17	50170000	50180000	chr17	50290000	50300000	3.1	5.96	-0.94	SMARCB1+	120000	ENSG00000108823	SGCA	-	-
chr7	26350000	26400000	chr7	26650000	26675000	3.81	7.3	-0.94	SMARCB1+	287500	ENSG00000086300	SNX10	ENSG00000005020	SKAP2
chr5	112200000	112225000	chr5	112425000	112450000	1.23	2.35	-0.94	SMARCB1+	225000	ENSG00000129595	EPB41L4A	-	-
chr17	44200000	44210000	chr17	44330000	44340000	4.48	8.6	-0.94	SMARCB1+	130000	ENSG00000087152	ATXN7L3	-	-
chr3	40190000	40200000	chr3	40310000	40320000	3.19	6.12	-0.94	SMARCB1+	120000	ENSG00000170011	MYRIP	ENSG00000114784	EIF1B
chr9	37900000	37950000	chr9	38350000	38375000	2.84	5.45	-0.94	SMARCB1+	437500	ENSG00000255872	0	-	-
chr3	139100000	139125000	chr3	139300000	139350000	2.59	4.99	-0.94	SMARCB1+	212500	ENSG00000175110	MRPS22	ENSG00000175110	MRPS22
chr5	69075000	69100000	chr5	69325000	69350000	1.33	2.56	-0.94	SMARCB1+	250000	ENSG00000145740	SLC30A5	ENSG00000183323	CCDC125
chr1	52400000	52425000	chr1	52950000	52975000	1.4	2.69	-0.94	SMARCB1+	550000	ENSG00000085840	ORC1	ENSG00000116171	SCP2
chr3	82125000	82150000	chr3	82275000	82300000	1.34	2.58	-0.94	SMARCB1+	150000	-	-	-	-
chr12	108550000	108575000	chr12	109075000	109100000	3.01	5.8	-0.94	SMARCB1+	525000	ENSG00000075856	SART3	ENSG00000135093	USP30
chr20	51775000	51800000	chr20	52075000	52100000	1.33	2.57	-0.94	SMARCB1+	3.00E+05	ENSG00000101115	SALL4	ENSG00000020256	ZFP64
chr9	129325000	129350000	chr9	129475000	129500000	1.18	2.28	-0.95	SMARCB1+	150000	-	-	-	-
chr10	70900000	70910000	chr10	71270000	71280000	3.95	7.63	-0.95	SMARCB1+	370000	-	-	ENSG00000107731	UNC5B
chr6	130300000	130325000	chr6	130825000	130850000	1.66	3.21	-0.95	SMARCB1+	525000	ENSG00000164483	SAMD3	ENSG00000256162	SMLR1
chr5	53475000	53500000	chr5	54200000	54250000	2.17	4.2	-0.95	SMARCB1+	737500	ENSG00000134363	FST	ENSG00000185305	ARL15
chr2	62775000	62800000	chr2	63025000	63050000	2.05	3.96	-0.95	SMARCB1+	250000	ENSG00000115504	EHBP1	ENSG00000115504	EHBP1
chr11	1625000	1675000	chr11	2150000	2175000	3.95	7.63	-0.95	SMARCB1+	512500	ENSG00000185940	KRTAP5-5	ENSG00000167244	IGF2
chr6	26200000	26225000	chr6	27125000	27150000	3.7	7.16	-0.95	SMARCB1+	925000	ENSG00000276966	H4C5	ENSG00000124635	H2BC11
chr7	95900000	95925000	chr7	97025000	97050000	2.44	4.73	-0.95	SMARCB1+	1125000	ENSG00000158560	DYNC1I1	ENSG00000105880	DLX5
chr3	188700000	188725000	chr3	188850000	188875000	0.79	1.54	-0.95	SMARCB1+	150000	ENSG00000145012	LPP	ENSG00000145012	LPP
chr8	119850000	119880000	chr8	120070000	120090000	4.04	7.83	-0.96	SMARCB1+	215000	ENSG00000136982	DSCC1	ENSG00000187955	COL14A1
chr4	52200000	52225000	chr4	52950000	53000000	1.06	2.06	-0.96	SMARCB1+	762500	-	-	ENSG00000184178	SCFD2
chr5	172975000	173000000	chr5	173250000	173300000	2.3	4.47	-0.96	SMARCB1+	287500	ENSG00000113732	ATP6V0E1	-	-
chr3	133925000	133975000	chr3	134470000	134500000	1.34	2.61	-0.96	SMARCB1+	535000	ENSG00000174640	SLCO2A1	ENSG00000129055	ANAPC13
chr7	150250000	150300000	chr7	150400000	150425000	1.72	3.34	-0.96	SMARCB1+	137500	ENSG00000106526	ACTR3C	ENSG00000284691	0
chr2	6900000	6925000	chr2	7025000	7050000	2.49	4.85	-0.96	SMARCB1+	125000	ENSG00000151692	RNF144A	ENSG00000151692	RNF144A
chr5	171600000	171625000	chr5	171850000	171875000	1.11	2.15	-0.96	SMARCB1+	250000	-	-	ENSG00000072803	FBXW11
chr11	44600000	44650000	chr11	45100000	45125000	2.64	5.14	-0.96	SMARCB1+	487500	ENSG00000085117	CD82	ENSG00000019485	PRDM11
chr2	41950000	41975000	chr2	42050000	42075000	1.45	2.83	-0.96	SMARCB1+	1.00E+05	-	-	ENSG00000162878	PKDCC
chr15	100625000	100650000	chr15	100875000	100900000	2.21	4.32	-0.96	SMARCB1+	250000	ENSG00000183475	ASB7	ENSG00000184254	ALDH1A3
chr17	80420000	80430000	chr17	80980000	80990000	3.43	6.68	-0.96	SMARCB1+	560000	ENSG00000173818	ENDOV	ENSG00000176108	CHMP6
chr3	158660000	158670000	chr3	158790000	158800000	2.46	4.79	-0.96	SMARCB1+	130000	ENSG00000168827	GFM1	ENSG00000118855	MFSD1
chr17	27225000	27250000	chr17	27325000	27350000	2.94	5.74	-0.96	SMARCB1+	1.00E+05	-	-	-	-
chr1	83900000	83950000	chr1	84750000	84775000	2.63	5.14	-0.96	SMARCB1+	837500	ENSG00000137941	TTLL7	-	-
chr3	36725000	36750000	chr3	36950000	36975000	2.77	5.42	-0.97	SMARCB1+	225000	ENSG00000163673	DCLK3	-	-
chr8	93975000	94000000	chr8	94350000	94375000	1.54	3.01	-0.97	SMARCB1+	375000	-	-	ENSG00000197275	RAD54B
chr5	93600000	93625000	chr5	94700000	94725000	2.5	4.89	-0.97	SMARCB1+	1100000	ENSG00000113391	FAM172A	ENSG00000133302	SLF1
chr12	122500000	122525000	chr12	122750000	122775000	2.43	4.75	-0.97	SMARCB1+	250000	ENSG00000033030	ZCCHC8	ENSG00000139726	DENR
chr6	138800000	138825000	chr6	139350000	139375000	3.25	6.35	-0.97	SMARCB1+	550000	ENSG00000203734	ECT2L	ENSG00000164442	CITED2
chr9	98825000	98875000	chr9	99125000	99150000	2.75	5.38	-0.97	SMARCB1+	287500	ENSG00000119514	GALNT12	ENSG00000106799	TGFBR1
chr13	94975000	95000000	chr13	95150000	95175000	1.56	3.06	-0.97	SMARCB1+	175000	-	-	ENSG00000125257	ABCC4
chr3	44525000	44550000	chr3	44875000	44900000	1.5	2.94	-0.97	SMARCB1+	350000	-	-	ENSG00000163810	TGM4
chr1	145600000	145650000	chr1	145700000	145725000	1.59	3.12	-0.97	SMARCB1+	87500	ENSG00000117262	GPR89A	ENSG00000174827	PDZK1
chr11	128150000	128180000	chr11	128600000	128650000	1.87	3.66	-0.97	SMARCB1+	460000	-	-	-	-
chr6	166750000	166800000	chr6	167125000	167150000	1.98	3.87	-0.97	SMARCB1+	362500	ENSG00000071242	RPS6KA2	ENSG00000112486	CCR6
chr2	44475000	44500000	chr2	44950000	44975000	2.11	4.14	-0.97	SMARCB1+	475000	ENSG00000143919	CAMKMT	-	-
chr14	68650000	68675000	chr14	68775000	68850000	1.21	2.36	-0.97	SMARCB1+	150000	ENSG00000182185	RAD51B	ENSG00000185650	ZFP36L1
chr2	189775000	189800000	chr2	190025000	190050000	1.05	2.06	-0.97	SMARCB1+	250000	ENSG00000128699	ORMDL1	ENSG00000187699	C2orf88
chr7	81475000	81500000	chr7	82600000	82625000	2.21	4.34	-0.97	SMARCB1+	1125000	-	-	-	-
chr3	170400000	170425000	chr3	170800000	170825000	2.21	4.35	-0.98	SMARCB1+	4.00E+05	ENSG00000013297	CLDN11	ENSG00000285218	0
chr17	72550000	72575000	chr17	72700000	72725000	2.75	5.41	-0.98	SMARCB1+	150000	-	-	ENSG00000133195	SLC39A11
chr6	142675000	142700000	chr6	143400000	143425000	1.84	3.61	-0.98	SMARCB1+	725000	-	-	ENSG00000189007	ADAT2
chr14	75125000	75150000	chr14	75300000	75310000	5.11	10.08	-0.98	SMARCB1+	167500	ENSG00000119638	NEK9	-	-
chr11	26750000	26775000	chr11	27470000	27500000	2.83	5.59	-0.98	SMARCB1+	722500	-	-	ENSG00000205213	LGR4
chr11	113300000	113325000	chr11	113525000	113550000	1.75	3.45	-0.98	SMARCB1+	225000	ENSG00000149292	TTC12	-	-
chr2	47330000	47340000	chr2	47380000	47390000	5.14	10.15	-0.98	SMARCB1+	50000	-	-	ENSG00000119888	EPCAM
chr1	163050000	163075000	chr1	163300000	163325000	1.9	3.76	-0.98	SMARCB1+	250000	ENSG00000117152	RGS4	ENSG00000143248	RGS5
chr15	101000000	101025000	chr15	101250000	101275000	4.38	8.65	-0.98	SMARCB1+	250000	ENSG00000154237	LRRK1	ENSG00000131873	CHSY1
chr8	102225000	102250000	chr8	102800000	102825000	2.54	5.02	-0.98	SMARCB1+	575000	ENSG00000048392	RRM2B	-	-
chr1	13650000	13675000	chr1	13800000	13825000	1.75	3.46	-0.99	SMARCB1+	150000	-	-	ENSG00000116731	PRDM2
chr2	190075000	190100000	chr2	190500000	190525000	1.93	3.82	-0.99	SMARCB1+	425000	ENSG00000187699	C2orf88	ENSG00000151690	MFSD6
chr5	13975000	14025000	chr5	14625000	14675000	1.6	3.18	-0.99	SMARCB1+	650000	ENSG00000039139	DNAH5	ENSG00000154124	OTULIN
chr1	246025000	246050000	chr1	246450000	246475000	1.47	2.93	-0.99	SMARCB1+	425000	ENSG00000185420	SMYD3	ENSG00000185420	SMYD3
chr7	106175000	106200000	chr7	106450000	106475000	2.59	5.15	-0.99	SMARCB1+	275000	-	-	-	-
chr3	15850000	15875000	chr3	16200000	16225000	0.95	1.89	-0.99	SMARCB1+	350000	ENSG00000206560	ANKRD28	ENSG00000131386	GALNT15
chr14	95550000	95575000	chr14	95975000	96000000	2.82	5.64	-1	SMARCB1+	425000	-	-	-	-
chrX	625000	650000	chrX	825000	850000	1.24	2.47	-1	SMARCB1+	2.00E+05	ENSG00000185960	SHOX	-	-
chr12	7200000	7230000	chr12	7800000	7825000	1.97	3.94	-1	SMARCB1+	597500	ENSG00000139197	PEX5	ENSG00000173262	SLC2A14
chr11	117130000	117140000	chr11	117200000	117210000	2.39	4.78	-1	SMARCB1+	70000	-	-	ENSG00000149591	TAGLN
chr11	89780000	89790000	chr11	90050000	90075000	3.45	6.92	-1	SMARCB1+	277500	-	-	-	-
chr4	4475000	4525000	chr4	4850000	4875000	2.34	4.7	-1.01	SMARCB1+	362500	ENSG00000168818	STX18	ENSG00000163132	MSX1
chr14	30970000	30980000	chr14	31080000	31090000	1.59	3.2	-1.01	SMARCB1+	110000	ENSG00000196792	STRN3	ENSG00000100478	AP4S1
chr11	19550000	19600000	chr11	20125000	20150000	2.08	4.2	-1.01	SMARCB1+	562500	ENSG00000166833	NAV2	-	-
chr10	26720000	26730000	chr10	26870000	26880000	2.94	5.92	-1.01	SMARCB1+	150000	ENSG00000148459	PDSS1	ENSG00000136754	ABI1
chr18	10850000	10875000	chr18	11550000	11575000	1.82	3.66	-1.01	SMARCB1+	7.00E+05	ENSG00000154864	PIEZO2	-	-
chr8	89975000	90000000	chr8	90550000	90575000	1.12	2.26	-1.01	SMARCB1+	575000	ENSG00000104320	NBN	-	-
chr7	140800000	140825000	chr7	141000000	141025000	1.23	2.48	-1.01	SMARCB1+	2.00E+05	ENSG00000157764	BRAF	ENSG00000090263	MRPS33
chr4	113375000	113400000	chr4	114350000	114375000	2.06	4.14	-1.01	SMARCB1+	975000	ENSG00000145362	ANK2	-	-
chr6	20925000	20950000	chr6	21100000	21125000	1.18	2.37	-1.01	SMARCB1+	175000	ENSG00000145996	CDKAL1	ENSG00000145996	CDKAL1
chr8	42675000	42700000	chr8	42800000	42825000	2.21	4.45	-1.01	SMARCB1+	125000	ENSG00000147432	CHRNB3	ENSG00000147434	CHRNA6
chr21	25600000	25625000	chr21	25700000	25725000	2.67	5.39	-1.01	SMARCB1+	1.00E+05	ENSG00000154719	MRPL39	ENSG00000154721	JAM2
chr12	85450000	85500000	chr12	85900000	85925000	2.33	4.71	-1.01	SMARCB1+	437500	-	-	-	-
chr1	40850000	40875000	chr1	40950000	40975000	2.53	5.11	-1.01	SMARCB1+	1.00E+05	ENSG00000179862	CITED4	ENSG00000171793	CTPS1
chr3	124760000	124770000	chr3	124890000	124900000	2.64	5.33	-1.02	SMARCB1+	130000	ENSG00000082781	ITGB5	ENSG00000082781	ITGB5
chr1	47175000	47200000	chr1	47400000	47425000	2.41	4.88	-1.02	SMARCB1+	225000	ENSG00000162366	PDZK1IP1	ENSG00000186790	FOXE3
chr20	45300000	45325000	chr20	45425000	45450000	2.33	4.71	-1.02	SMARCB1+	125000	ENSG00000124159	MATN4	ENSG00000124155	PIGT
chr12	93750000	93775000	chr12	94075000	94125000	1.78	3.61	-1.02	SMARCB1+	337500	ENSG00000169372	CRADD	-	-
chr1	243775000	243800000	chr1	244250000	244300000	1.64	3.32	-1.02	SMARCB1+	487500	ENSG00000117020	AKT3	-	-
chr3	127650000	127675000	chr3	127950000	127975000	1.31	2.67	-1.02	SMARCB1+	3.00E+05	ENSG00000114631	PODXL2	ENSG00000074416	MGLL
chr5	141175000	141200000	chr5	141550000	141575000	1.95	3.96	-1.02	SMARCB1+	375000	ENSG00000113212	PCDHB7	ENSG00000131504	DIAPH1
chr21	39775000	39800000	chr21	40100000	40125000	1.98	4.02	-1.02	SMARCB1+	325000	ENSG00000183067	IGSF5	ENSG00000171587	DSCAM
chr5	13975000	14025000	chr5	14350000	14375000	1.52	3.1	-1.02	SMARCB1+	362500	ENSG00000039139	DNAH5	ENSG00000038382	TRIO
chr1	24200000	24225000	chr1	24600000	24625000	1.89	3.85	-1.03	SMARCB1+	4.00E+05	ENSG00000158055	GRHL3	ENSG00000184454	NCMAP
chrX	3650000	3675000	chrX	3775000	3825000	3.26	6.63	-1.03	SMARCB1+	137500	ENSG00000183943	PRKX	-	-
chr9	37900000	37950000	chr9	38050000	38075000	1.76	3.59	-1.03	SMARCB1+	137500	ENSG00000255872	0	ENSG00000255872	0
chr2	43075000	43100000	chr2	43200000	43250000	1.09	2.23	-1.03	SMARCB1+	137500	-	-	ENSG00000152518	ZFP36L2
chr1	99800000	99825000	chr1	100850000	100875000	2.66	5.44	-1.03	SMARCB1+	1050000	-	-	ENSG00000162694	EXTL2
chr3	67375000	67400000	chr3	67600000	67625000	1.23	2.51	-1.03	SMARCB1+	225000	ENSG00000172340	SUCLG2	ENSG00000172340	SUCLG2
chr7	26075000	26100000	chr7	26175000	26200000	1.35	2.76	-1.03	SMARCB1+	1.00E+05	-	-	ENSG00000050344	NFE2L3
chr4	186275000	186300000	chr4	186550000	186600000	2.33	4.78	-1.03	SMARCB1+	287500	ENSG00000088926	F11	ENSG00000272297	0
chr3	129150000	129175000	chr3	129250000	129275000	2.28	4.67	-1.03	SMARCB1+	1.00E+05	ENSG00000261796	ISY1-RAB43	ENSG00000181789	COPG1
chr22	25280000	25290000	chr22	25580000	25590000	0.67	1.37	-1.04	SMARCB1+	3.00E+05	-	-	ENSG00000100077	GRK3
chr13	41650000	41675000	chr13	42100000	42125000	2.56	5.25	-1.04	SMARCB1+	450000	ENSG00000102763	VWA8	ENSG00000102780	DGKH
chr20	6125000	6150000	chr20	7275000	7300000	2.61	5.37	-1.04	SMARCB1+	1150000	ENSG00000101311	FERMT1	-	-
chr3	16275000	16300000	chr3	16540000	16575000	4.44	9.14	-1.04	SMARCB1+	270000	ENSG00000154814	OXNAD1	-	-
chr3	149375000	149400000	chr3	149475000	149500000	2.48	5.11	-1.04	SMARCB1+	1.00E+05	ENSG00000169908	TM4SF1	ENSG00000169903	TM4SF4
chr1	94900000	94925000	chr1	95025000	95050000	2.02	4.16	-1.04	SMARCB1+	125000	ENSG00000117519	CNN3	ENSG00000172339	ALG14
chr1	123655000	123660000	chr1	124450000	124455000	0.48	1	-1.05	SMARCB1+	795000	-	-	-	-
chr8	95050000	95075000	chr8	95225000	95250000	1.51	3.12	-1.05	SMARCB1+	175000	ENSG00000156170	NDUFAF6	ENSG00000156172	CFAP418
chr2	38300000	38325000	chr2	38725000	38750000	2.64	5.46	-1.05	SMARCB1+	425000	ENSG00000119787	ATL2	ENSG00000143891	GALM
chr1	1100000	1125000	chr1	1250000	1275000	1.83	3.8	-1.05	SMARCB1+	150000	ENSG00000131591	C1orf159	ENSG00000160087	UBE2J2
chr19	33225000	33250000	chr19	33400000	33425000	3.16	6.53	-1.05	SMARCB1+	175000	ENSG00000130876	SLC7A10	ENSG00000124299	PEPD
chr13	43075000	43100000	chr13	43800000	43825000	2.06	4.27	-1.05	SMARCB1+	725000	ENSG00000120675	DNAJC15	ENSG00000151773	CCDC122
chr6	153025000	153050000	chr6	153500000	153525000	2.19	4.54	-1.05	SMARCB1+	475000	ENSG00000091844	RGS17	-	-
chr3	132725000	132750000	chr3	133375000	133400000	3.14	6.52	-1.05	SMARCB1+	650000	-	-	ENSG00000144868	TMEM108
chr5	92900000	92925000	chr5	93575000	93600000	2.68	5.56	-1.05	SMARCB1+	675000	-	-	ENSG00000175745	NR2F1
chr11	116200000	116225000	chr11	116675000	116700000	2.37	4.93	-1.05	SMARCB1+	475000	-	-	-	-
chr14	95425000	95450000	chr14	95525000	95550000	2.58	5.35	-1.06	SMARCB1+	1.00E+05	ENSG00000176438	SYNE3	ENSG00000182512	GLRX5
chr7	7425000	7450000	chr7	7525000	7550000	2.58	5.37	-1.06	SMARCB1+	1.00E+05	ENSG00000215018	COL28A1	ENSG00000215018	COL28A1
chr17	33775000	33800000	chr17	34150000	34175000	1.64	3.41	-1.06	SMARCB1+	375000	ENSG00000108684	ASIC2	ENSG00000108684	ASIC2
chr5	39375000	39400000	chr5	39525000	39575000	1.68	3.5	-1.06	SMARCB1+	162500	ENSG00000153071	DAB2	-	-
chr4	112100000	112125000	chr4	112225000	112250000	1.93	4.01	-1.06	SMARCB1+	125000	-	-	ENSG00000138660	AP1AR
chr7	26675000	26700000	chr7	27125000	27175000	6.06	12.63	-1.06	SMARCB1+	462500	ENSG00000005020	SKAP2	ENSG00000105997	HOXA3
chr11	44550000	44560000	chr11	44610000	44620000	4.71	9.83	-1.06	SMARCB1+	60000	ENSG00000085117	CD82	ENSG00000085117	CD82
chr9	33275000	33300000	chr9	33450000	33475000	1.78	3.7	-1.06	SMARCB1+	175000	ENSG00000086065	CHMP5	ENSG00000165271	NOL6
chr14	92100000	92150000	chr14	92775000	92800000	1.84	3.84	-1.06	SMARCB1+	662500	ENSG00000066427	ATXN3	ENSG00000066455	GOLGA5
chr5	16775000	16800000	chr5	17175000	17225000	2.67	5.58	-1.06	SMARCB1+	412500	ENSG00000145555	MYO10	ENSG00000176788	BASP1
chr9	28750000	28775000	chr9	29225000	29250000	1.14	2.39	-1.06	SMARCB1+	475000	ENSG00000174482	LINGO2	-	-
chr17	6910000	6930000	chr17	6990000	7025000	4.21	8.81	-1.06	SMARCB1+	87500	-	-	ENSG00000108839	ALOX12
chr7	139625000	139650000	chr7	139975000	140025000	2.43	5.09	-1.06	SMARCB1+	362500	ENSG00000064393	HIPK2	ENSG00000059377	TBXAS1
chr14	60850000	60875000	chr14	60950000	60975000	1.28	2.68	-1.06	SMARCB1+	1.00E+05	ENSG00000020426	MNAT1	ENSG00000020426	MNAT1
chr5	134175000	134200000	chr5	134275000	134300000	2.91	6.09	-1.07	SMARCB1+	1.00E+05	ENSG00000113558	SKP1	ENSG00000273345	0
chr16	15075000	15100000	chr16	15200000	15225000	3.27	6.85	-1.07	SMARCB1+	125000	ENSG00000179889	PDXDC1	-	-
chr2	134100000	134125000	chr2	134250000	134260000	2.24	4.69	-1.07	SMARCB1+	142500	ENSG00000152127	MGAT5	ENSG00000152127	MGAT5
chr5	41850000	41875000	chr5	42750000	42775000	1.69	3.54	-1.07	SMARCB1+	9.00E+05	ENSG00000083720	OXCT1	ENSG00000198865	CCDC152
chr20	5525000	5580000	chr20	6050000	6075000	1.84	3.86	-1.07	SMARCB1+	510000	ENSG00000125772	GPCPD1	ENSG00000125872	LRRN4
chr4	108850000	108875000	chr4	109375000	109400000	1.62	3.41	-1.07	SMARCB1+	525000	ENSG00000188517	COL25A1	-	-
chr5	134025000	134050000	chr5	134125000	134150000	3.08	6.47	-1.07	SMARCB1+	1.00E+05	-	-	ENSG00000081059	TCF7
chr3	119500000	119525000	chr3	119675000	119700000	1.27	2.68	-1.07	SMARCB1+	175000	ENSG00000113845	TIMMDC1	ENSG00000138495	COX17
chr19	18270000	18280000	chr19	18410000	18420000	2.04	4.29	-1.07	SMARCB1+	140000	ENSG00000130518	IQCN	ENSG00000130511	SSBP4
chr3	168200000	168225000	chr3	168850000	168875000	1.3	2.74	-1.07	SMARCB1+	650000	-	-	-	-
chr20	50800000	50825000	chr20	50925000	50950000	2.99	6.32	-1.08	SMARCB1+	125000	ENSG00000124243	BCAS4	ENSG00000101126	ADNP
chr2	700000	725000	chr2	1525000	1550000	3.99	8.41	-1.08	SMARCB1+	825000	-	-	ENSG00000115705	TPO
chr14	52325000	52350000	chr14	52450000	52475000	1.1	2.33	-1.08	SMARCB1+	125000	ENSG00000125384	PTGER2	ENSG00000087301	TXNDC16
chr8	30225000	30250000	chr8	30375000	30400000	1.52	3.22	-1.08	SMARCB1+	150000	-	-	ENSG00000157110	RBPMS
chr22	39525000	39550000	chr22	40020000	40030000	3.95	8.38	-1.08	SMARCB1+	487500	ENSG00000187051	RPS19BP1	ENSG00000133477	FAM83F
chr1	77975000	78000000	chr1	78100000	78125000	2.55	5.4	-1.08	SMARCB1+	125000	ENSG00000162613	FUBP1	ENSG00000137960	GIPC2
chr2	135550000	135575000	chr2	135700000	135725000	1.62	3.44	-1.09	SMARCB1+	150000	ENSG00000048991	R3HDM1	ENSG00000048991	R3HDM1
chr13	17035000	17060000	chr13	17190000	17220000	0.49	1.04	-1.09	SMARCB1+	157500	-	-	-	-
chr5	33450000	33475000	chr5	34450000	34475000	2.76	5.86	-1.09	SMARCB1+	1.00E+06	ENSG00000113407	TARS1	-	-
chr15	60575000	60600000	chr15	60900000	60925000	2.39	5.09	-1.09	SMARCB1+	325000	ENSG00000069667	RORA	ENSG00000069667	RORA
chr20	51370000	51400000	chr20	52075000	52100000	2.56	5.45	-1.09	SMARCB1+	702500	ENSG00000101096	NFATC2	ENSG00000020256	ZFP64
chr13	102575000	102600000	chr13	102700000	102725000	1.79	3.82	-1.09	SMARCB1+	125000	ENSG00000134900	TPP2	ENSG00000175820	CCDC168
chr5	173150000	173175000	chr5	173250000	173300000	2.1	4.49	-1.1	SMARCB1+	112500	ENSG00000113734	BNIP1	-	-
chr14	96000000	96025000	chr14	96250000	96300000	1.39	2.99	-1.1	SMARCB1+	262500	-	-	ENSG00000258691	0
chr12	95575000	95600000	chr12	95800000	95825000	2.18	4.68	-1.1	SMARCB1+	225000	-	-	-	-
chr16	70525000	70550000	chr16	70625000	70675000	1.83	3.93	-1.1	SMARCB1+	112500	ENSG00000189091	SF3B3	ENSG00000157368	IL34
chr12	132150000	132175000	chr12	132400000	132425000	2.05	4.42	-1.11	SMARCB1+	250000	ENSG00000184967	NOC4L	-	-
chr12	78000000	78025000	chr12	78125000	78150000	2.12	4.56	-1.11	SMARCB1+	125000	ENSG00000067798	NAV3	ENSG00000067798	NAV3
chr22	26500000	26525000	chr22	26625000	26675000	2.27	4.91	-1.11	SMARCB1+	137500	ENSG00000100109	TFIP11	ENSG00000196431	CRYBA4
chr7	135650000	135675000	chr7	136000000	136025000	2.1	4.55	-1.11	SMARCB1+	350000	ENSG00000243317	STMP1	-	-
chr1	161900000	161925000	chr1	162000000	162050000	1.65	3.58	-1.11	SMARCB1+	112500	ENSG00000118217	ATF6	ENSG00000162745	OLFML2B
chr13	101150000	101175000	chr13	101750000	101775000	1.79	3.89	-1.12	SMARCB1+	6.00E+05	ENSG00000102452	NALCN	ENSG00000102466	FGF14
chr12	91575000	91600000	chr12	91750000	91775000	1.06	2.3	-1.12	SMARCB1+	175000	-	-	-	-
chr1	208010000	208020000	chr1	208225000	208250000	1.97	4.29	-1.12	SMARCB1+	222500	ENSG00000076356	PLXNA2	ENSG00000076356	PLXNA2
chr6	73975000	74000000	chr6	75200000	75225000	1.98	4.32	-1.13	SMARCB1+	1225000	-	-	ENSG00000111799	COL12A1
chr5	159425000	159450000	chr5	159975000	160000000	1.69	3.69	-1.13	SMARCB1+	550000	-	-	ENSG00000170214	ADRA1B
chr1	192800000	192825000	chr1	193025000	193050000	1.67	3.65	-1.13	SMARCB1+	225000	ENSG00000116741	RGS2	ENSG00000116750	UCHL5
chr7	8425000	8450000	chr7	11325000	11350000	2.09	4.57	-1.13	SMARCB1+	2900000	ENSG00000122584	NXPH1	-	-
chr11	27175000	27200000	chr11	27470000	27500000	4.5	9.83	-1.13	SMARCB1+	297500	-	-	ENSG00000205213	LGR4
chr12	1800000	1825000	chr12	1925000	1950000	2.6	5.68	-1.13	SMARCB1+	125000	ENSG00000151062	CACNA2D4	ENSG00000151065	DCP1B
chr14	70600000	70625000	chr14	70800000	70825000	1.31	2.88	-1.13	SMARCB1+	2.00E+05	ENSG00000133997	MED6	ENSG00000006432	MAP3K9
chr3	154100000	154125000	chr3	154250000	154275000	1.01	2.22	-1.13	SMARCB1+	150000	ENSG00000114790	ARHGEF26	ENSG00000114790	ARHGEF26
chr7	124150000	124175000	chr7	124775000	124800000	2.09	4.59	-1.13	SMARCB1+	625000	-	-	-	-
chr12	12350000	12400000	chr12	12650000	12675000	1.8	3.95	-1.13	SMARCB1+	287500	ENSG00000111261	MANSC1	ENSG00000183150	GPR19
chr3	154325000	154350000	chr3	155300000	155325000	1.9	4.18	-1.14	SMARCB1+	975000	ENSG00000174948	GPR149	-	-
chr22	22825000	22850000	chr22	23120000	23150000	1.77	3.9	-1.14	SMARCB1+	297500	-	-	ENSG00000100218	RSPH14
chr5	5475000	5500000	chr5	6575000	6600000	2.83	6.23	-1.14	SMARCB1+	1100000	ENSG00000164151	ICE1	ENSG00000037474	NSUN2
chr1	174750000	174780000	chr1	175125000	175150000	2.16	4.77	-1.14	SMARCB1+	372500	ENSG00000152061	RABGAP1L	ENSG00000120332	TNN
chr14	71325000	71350000	chr14	71425000	71450000	1.29	2.85	-1.15	SMARCB1+	1.00E+05	ENSG00000197555	SIPA1L1	ENSG00000197555	SIPA1L1
chr22	27875000	27900000	chr22	28000000	28010000	4.54	10.05	-1.15	SMARCB1+	117500	ENSG00000180957	PITPNB	ENSG00000100154	TTC28
chr11	36275000	36300000	chr11	36475000	36500000	2.54	5.62	-1.15	SMARCB1+	2.00E+05	ENSG00000110442	COMMD9	ENSG00000175104	TRAF6
chr3	16575000	16625000	chr3	17225000	17250000	2.5	5.55	-1.15	SMARCB1+	637500	ENSG00000092345	DAZL	ENSG00000131374	TBC1D5
chr1	124120000	124125000	chr1	124465000	124470000	0.33	0.73	-1.15	SMARCB1+	345000	-	-	-	-
chr8	95625000	95650000	chr8	96150000	96200000	1.79	3.98	-1.15	SMARCB1+	537500	-	-	ENSG00000156466	GDF6
chr18	74625000	74650000	chr18	75475000	75500000	1.68	3.74	-1.15	SMARCB1+	850000	ENSG00000215421	ZNF407	-	-
chr17	50850000	50875000	chr17	51125000	51150000	1.24	2.76	-1.15	SMARCB1+	275000	ENSG00000141232	TOB1	ENSG00000239672	NME1
chr3	41875000	41900000	chr3	42200000	42225000	1.56	3.47	-1.16	SMARCB1+	325000	ENSG00000168038	ULK4	ENSG00000182606	TRAK1
chr3	148860000	148870000	chr3	148940000	148950000	3.25	7.24	-1.16	SMARCB1+	80000	ENSG00000153002	CPB1	-	-
chr12	74675000	74700000	chr12	75275000	75300000	1.55	3.45	-1.16	SMARCB1+	6.00E+05	-	-	ENSG00000180881	CAPS2
chr11	123575000	123600000	chr11	123700000	123725000	1.76	3.93	-1.16	SMARCB1+	125000	ENSG00000023171	GRAMD1B	ENSG00000166261	ZNF202
chr1	100600000	100625000	chr1	100850000	100875000	1.62	3.61	-1.16	SMARCB1+	250000	-	-	ENSG00000162694	EXTL2
chr17	72725000	72750000	chr17	72950000	72975000	1.55	3.47	-1.16	SMARCB1+	225000	ENSG00000133195	SLC39A11	ENSG00000133195	SLC39A11
chr5	76850000	76875000	chr5	77000000	77025000	1.82	4.09	-1.17	SMARCB1+	150000	ENSG00000171643	S100Z	ENSG00000164252	AGGF1
chr1	230775000	230825000	chr1	230900000	230925000	1.51	3.41	-1.17	SMARCB1+	112500	ENSG00000135773	CAPN9	ENSG00000143643	TTC13
chr11	34350000	34375000	chr11	34475000	34500000	2.29	5.16	-1.18	SMARCB1+	125000	ENSG00000166016	ABTB2	ENSG00000135374	ELF5
chr12	65300000	65325000	chr12	66100000	66125000	2.21	5	-1.18	SMARCB1+	8.00E+05	ENSG00000174099	MSRB3	ENSG00000139233	LLPH
chrX	39725000	39750000	chrX	40150000	40175000	1.21	2.74	-1.18	SMARCB1+	425000	-	-	ENSG00000183337	BCOR
chr9	92325000	92350000	chr9	92425000	92450000	2.53	5.74	-1.18	SMARCB1+	1.00E+05	ENSG00000198000	NOL8	ENSG00000188312	CENPP
chr5	98900000	98925000	chr5	99020000	99050000	2.98	6.79	-1.19	SMARCB1+	122500	ENSG00000153922	CHD1	-	-
chr1	58500000	58525000	chr1	58625000	58650000	1.73	3.94	-1.19	SMARCB1+	125000	ENSG00000173406	DAB1	ENSG00000162601	MYSM1
chr5	56250000	56275000	chr5	56825000	56850000	2.14	4.88	-1.19	SMARCB1+	575000	-	-	ENSG00000095015	MAP3K1
chr8	42525000	42550000	chr8	42650000	42675000	1.32	3.05	-1.2	SMARCB1+	125000	ENSG00000168575	SLC20A2	-	-
chr1	167050000	167075000	chr1	167200000	167225000	1.64	3.78	-1.2	SMARCB1+	150000	ENSG00000143167	GPA33	ENSG00000143190	POU2F1
chr3	133450000	133475000	chr3	133575000	133600000	2.18	5.03	-1.21	SMARCB1+	125000	ENSG00000170819	BFSP2	ENSG00000091527	CDV3
chr2	33675000	33700000	chr2	35400000	35425000	1.81	4.17	-1.21	SMARCB1+	1725000	-	-	-	-
chr16	69940000	69950000	chr16	70160000	70170000	2.88	6.66	-1.21	SMARCB1+	220000	ENSG00000198373	WWP2	ENSG00000090857	PDPR
chr3	16575000	16625000	chr3	17400000	17425000	2.07	4.79	-1.21	SMARCB1+	812500	ENSG00000092345	DAZL	ENSG00000131374	TBC1D5
chr2	187500000	187510000	chr2	187570000	187580000	3.08	7.14	-1.21	SMARCB1+	70000	ENSG00000003436	TFPI	ENSG00000003436	TFPI
chr1	123775000	123790000	chr1	123830000	123835000	1.75	4.06	-1.21	SMARCB1+	50000	-	-	-	-
chr3	139400000	139425000	chr3	139925000	139950000	2.12	4.92	-1.22	SMARCB1+	525000	-	-	ENSG00000158258	CLSTN2
chr11	67700000	67725000	chr11	67925000	68000000	0.92	2.15	-1.23	SMARCB1+	250000	-	-	ENSG00000110057	UNC93B1
chr7	36950000	37000000	chr7	37170000	37200000	1.94	4.55	-1.23	SMARCB1+	210000	ENSG00000155849	ELMO1	ENSG00000155849	ELMO1
chr6	15250000	15275000	chr6	15600000	15625000	1.7	3.99	-1.23	SMARCB1+	350000	ENSG00000008083	JARID2	ENSG00000047579	DTNBP1
chr4	40725000	40750000	chr4	41200000	41225000	1.9	4.48	-1.24	SMARCB1+	475000	ENSG00000179299	NSUN7	ENSG00000163697	APBB2
chr7	35700000	35725000	chr7	35800000	35825000	1.24	2.92	-1.24	SMARCB1+	1.00E+05	-	-	ENSG00000122545	SEPTIN7
chr5	90850000	90875000	chr5	91375000	91425000	2.68	6.41	-1.26	SMARCB1+	537500	ENSG00000164199	ADGRV1	ENSG00000113369	ARRDC3
chr7	106050000	106060000	chr7	106150000	106160000	4.15	9.91	-1.26	SMARCB1+	1.00E+05	-	-	-	-
chr5	31830000	31840000	chr5	32070000	32100000	2.39	5.74	-1.26	SMARCB1+	250000	ENSG00000133401	PDZD2	ENSG00000133401	PDZD2
chr20	7925000	7975000	chr20	8700000	8725000	2.01	4.84	-1.27	SMARCB1+	762500	ENSG00000101323	HAO1	ENSG00000182621	PLCB1
chr9	87675000	87700000	chr9	88025000	88050000	2.2	5.29	-1.27	SMARCB1+	350000	ENSG00000196730	DAPK1	-	-
chr22	46550000	46575000	chr22	46650000	46675000	2.45	5.91	-1.27	SMARCB1+	1.00E+05	ENSG00000075240	GRAMD4	ENSG00000075240	GRAMD4
chr11	68900000	68925000	chr11	69075000	69100000	1.94	4.7	-1.28	SMARCB1+	175000	ENSG00000197345	MRPL21	ENSG00000162341	TPCN2
chrX	30275000	30300000	chrX	30475000	30500000	1.09	2.65	-1.28	SMARCB1+	2.00E+05	-	-	-	-
chr9	113425000	113450000	chr9	113650000	113675000	2.2	5.36	-1.28	SMARCB1+	225000	ENSG00000157653	C9orf43	-	-
chr4	149350000	149375000	chr4	149875000	149900000	1.63	3.98	-1.28	SMARCB1+	525000	ENSG00000234828	IQCM	ENSG00000234828	IQCM
chr14	105615000	105630000	chr14	105760000	105765000	2.81	6.85	-1.28	SMARCB1+	140000	-	-	-	-
chr13	16500000	16510000	chr13	16680000	16700000	0.93	2.26	-1.28	SMARCB1+	185000	-	-	-	-
chr9	85800000	85825000	chr9	86225000	86250000	2.03	4.94	-1.28	SMARCB1+	425000	-	-	ENSG00000187753	C9orf153
chr1	182440000	182450000	chr1	182780000	182790000	2.55	6.23	-1.29	SMARCB1+	340000	ENSG00000121446	RGSL1	ENSG00000135838	NPL
chr10	132450000	132460000	chr10	132630000	132640000	2.7	6.6	-1.29	SMARCB1+	180000	-	-	ENSG00000068383	INPP5A
chr16	75475000	75500000	chr16	75750000	75775000	2.93	7.16	-1.29	SMARCB1+	275000	ENSG00000183196	CHST6	ENSG00000166848	TERF2IP
chr2	137450000	137475000	chr2	137825000	137850000	1.52	3.73	-1.3	SMARCB1+	375000	ENSG00000144229	THSD7B	-	-
chr8	75975000	76000000	chr8	76675000	76700000	2.19	5.39	-1.3	SMARCB1+	7.00E+05	-	-	ENSG00000091656	ZFHX4
chr7	111325000	111350000	chr7	111700000	111750000	1.59	3.94	-1.31	SMARCB1+	387500	ENSG00000184903	IMMP2L	ENSG00000128512	DOCK4
chr9	73075000	73100000	chr9	73175000	73200000	1.47	3.63	-1.31	SMARCB1+	1.00E+05	ENSG00000165092	ALDH1A1	ENSG00000135046	ANXA1
chr5	16475000	16500000	chr5	17175000	17225000	2.46	6.11	-1.31	SMARCB1+	712500	ENSG00000154153	RETREG1	ENSG00000176788	BASP1
chr4	57025000	57050000	chr4	57150000	57175000	1.89	4.7	-1.31	SMARCB1+	125000	ENSG00000047315	POLR2B	-	-
chr8	134900000	134925000	chr8	135450000	135475000	1.44	3.59	-1.31	SMARCB1+	550000	-	-	ENSG00000131773	KHDRBS3
chr21	38500000	38525000	chr21	39125000	39150000	3.13	7.81	-1.32	SMARCB1+	625000	ENSG00000157554	ERG	-	-
chr4	1725000	1750000	chr4	1900000	1925000	1.45	3.65	-1.33	SMARCB1+	175000	ENSG00000013810	TACC3	ENSG00000109685	NSD2
chr11	84775000	84800000	chr11	85575000	85600000	1.96	4.94	-1.33	SMARCB1+	8.00E+05	ENSG00000150672	DLG2	ENSG00000150672	DLG2
chr3	45025000	45050000	chr3	45200000	45225000	2.09	5.29	-1.34	SMARCB1+	175000	ENSG00000075914	EXOSC7	ENSG00000249992	TMEM158
chr3	11375000	11400000	chr3	11825000	11850000	2.8	7.09	-1.34	SMARCB1+	450000	ENSG00000197548	ATG7	ENSG00000144559	TAMM41
chr9	2125000	2150000	chr9	2825000	2850000	1.88	4.76	-1.34	SMARCB1+	7.00E+05	ENSG00000080503	SMARCA2	ENSG00000080608	PUM3
chr1	115600000	115625000	chr1	115975000	116000000	1.51	3.83	-1.35	SMARCB1+	375000	-	-	ENSG00000163393	SLC22A15
chr4	159200000	159225000	chr4	159425000	159450000	1.34	3.42	-1.35	SMARCB1+	225000	ENSG00000109756	RAPGEF2	-	-
chr9	122100000	122150000	chr9	122450000	122475000	2.01	5.15	-1.36	SMARCB1+	337500	ENSG00000119421	NDUFA8	-	-
chr17	40850000	40925000	chr17	41325000	41350000	1.05	2.71	-1.36	SMARCB1+	450000	ENSG00000187242	KRT12	ENSG00000006059	KRT33A
chr13	80025000	80050000	chr13	80225000	80250000	0.62	1.59	-1.36	SMARCB1+	2.00E+05	-	-	-	-
chr1	65050000	65075000	chr1	65425000	65450000	1.5	3.88	-1.37	SMARCB1+	375000	ENSG00000162434	JAK1	ENSG00000213625	LEPROT
chr8	79675000	79700000	chr8	80220000	80250000	1.24	3.2	-1.37	SMARCB1+	547500	ENSG00000104435	STMN2	ENSG00000076554	TPD52
chr3	153000000	153050000	chr3	153750000	153775000	2.05	5.29	-1.37	SMARCB1+	737500	-	-	-	-
chr6	57175000	57200000	chr6	57300000	57325000	1.67	4.33	-1.38	SMARCB1+	125000	ENSG00000112208	BAG2	ENSG00000146143	PRIM2
chr1	122785000	122790000	chr1	124120000	124130000	0.43	1.12	-1.38	SMARCB1+	1337500	-	-	-	-
chr4	123375000	123400000	chr4	124100000	124125000	1.43	3.74	-1.38	SMARCB1+	725000	ENSG00000164056	SPRY1	-	-
chr1	37875000	37900000	chr1	37975000	38000000	2.51	6.59	-1.39	SMARCB1+	1.00E+05	ENSG00000204084	INPP5B	ENSG00000183431	SF3A3
chr1	123755000	123760000	chr1	124475000	124500000	1.01	2.64	-1.39	SMARCB1+	730000	-	-	-	-
chr9	134450000	134475000	chr9	134650000	134675000	1.27	3.36	-1.4	SMARCB1+	2.00E+05	ENSG00000186350	RXRA	ENSG00000130635	COL5A1
chr17	21340000	21350000	chr17	21740000	21750000	2.62	6.93	-1.4	SMARCB1+	4.00E+05	-	-	-	-
chr4	87850000	87875000	chr4	87975000	88000000	1.58	4.18	-1.41	SMARCB1+	125000	ENSG00000152595	MEPE	ENSG00000118785	SPP1
chr1	108510000	108520000	chr1	108630000	108640000	3.62	9.6	-1.41	SMARCB1+	120000	-	-	ENSG00000162636	FAM102B
chr2	227475000	227500000	chr2	227750000	227775000	1.24	3.3	-1.41	SMARCB1+	275000	ENSG00000173744	AGFG1	-	-
chr16	13925000	13950000	chr16	14550000	14575000	1.84	4.89	-1.41	SMARCB1+	625000	ENSG00000175595	ERCC4	ENSG00000140694	PARN
chr2	109540000	109550000	chr2	109730000	109740000	4.74	12.73	-1.42	SMARCB1+	190000	ENSG00000186522	SEPTIN10	-	-
chr22	30100000	30125000	chr22	30375000	30400000	1.44	3.87	-1.42	SMARCB1+	275000	ENSG00000176635	HORMAD2	ENSG00000187860	CCDC157
chr14	103550000	103575000	chr14	103675000	103700000	1.99	5.36	-1.43	SMARCB1+	125000	ENSG00000166170	BAG5	ENSG00000126214	KLC1
chr2	195400000	195425000	chr2	195550000	195575000	0.83	2.23	-1.43	SMARCB1+	150000	-	-	-	-
chr8	107050000	107075000	chr8	107725000	107800000	1.23	3.32	-1.43	SMARCB1+	7.00E+05	-	-	-	-
chr6	157900000	157925000	chr6	158075000	158100000	1.08	2.94	-1.44	SMARCB1+	175000	ENSG00000130340	SNX9	ENSG00000078269	SYNJ2
chr18	3275000	3300000	chr18	3850000	3875000	1.71	4.67	-1.44	SMARCB1+	575000	ENSG00000118680	MYL12B	ENSG00000170579	DLGAP1
chr12	94125000	94150000	chr12	94425000	94450000	1.42	3.9	-1.46	SMARCB1+	3.00E+05	ENSG00000136040	PLXNC1	ENSG00000173588	CEP83
chr22	32825000	32850000	chr22	32975000	33000000	1.62	4.47	-1.46	SMARCB1+	150000	ENSG00000185666	SYN3	ENSG00000185666	SYN3
chr2	16750000	16775000	chr2	17675000	17700000	1.65	4.59	-1.48	SMARCB1+	925000	-	-	ENSG00000163029	SMC6
chr12	66275000	66300000	chr12	66675000	66700000	1.45	4.06	-1.49	SMARCB1+	4.00E+05	-	-	ENSG00000155974	GRIP1
chr7	74840000	74850000	chr7	75100000	75110000	14.1	39.58	-1.49	SMARCB1+	260000	ENSG00000289346	0	ENSG00000174428	GTF2IRD2B
chr1	208125000	208150000	chr1	208225000	208250000	1.25	3.55	-1.5	SMARCB1+	1.00E+05	ENSG00000076356	PLXNA2	ENSG00000076356	PLXNA2
chr2	10050000	10075000	chr2	10650000	10675000	1.35	3.86	-1.51	SMARCB1+	6.00E+05	ENSG00000172059	KLF11	ENSG00000115761	NOL10
chr20	54075000	54110000	chr20	54190000	54200000	3.98	11.46	-1.53	SMARCB1+	102500	ENSG00000064787	BCAS1	-	-
chr2	238350000	238375000	chr2	239100000	239125000	1.99	5.74	-1.53	SMARCB1+	750000	ENSG00000204104	TRAF3IP1	ENSG00000068024	HDAC4
chr8	55500000	55525000	chr8	56100000	56125000	1.22	3.52	-1.53	SMARCB1+	6.00E+05	ENSG00000206579	XKR4	ENSG00000172680	MOS
chr5	68275000	68300000	chr5	68450000	68475000	1.2	3.49	-1.53	SMARCB1+	175000	ENSG00000145675	PIK3R1	-	-
chr3	132475000	132500000	chr3	132675000	132700000	1.61	4.7	-1.55	SMARCB1+	2.00E+05	ENSG00000138246	DNAJC13	ENSG00000274810	NPHP3-ACAD11
chr22	27875000	27900000	chr22	28575000	28600000	1.3	3.82	-1.56	SMARCB1+	7.00E+05	ENSG00000180957	PITPNB	ENSG00000100154	TTC28
chr17	21400000	21410000	chr17	21685000	21695000	2.63	7.86	-1.58	SMARCB1+	285000	ENSG00000184185	KCNJ12	ENSG00000260458	KCNJ18
chr5	1200000	1225000	chr5	1625000	1650000	1.95	5.89	-1.59	SMARCB1+	425000	ENSG00000174358	SLC6A19	-	-
chr16	73550000	73575000	chr16	73875000	73900000	1.23	3.78	-1.63	SMARCB1+	325000	ENSG00000140836	ZFHX3	ENSG00000140836	ZFHX3
chr5	34475000	34500000	chr5	34900000	34925000	1.89	5.89	-1.64	SMARCB1+	425000	-	-	ENSG00000205838	TTC23L
chr8	134475000	134500000	chr8	134675000	134700000	1.18	3.71	-1.65	SMARCB1+	2.00E+05	ENSG00000066827	ZFAT	ENSG00000066827	ZFAT
chr9	87925000	87950000	chr9	88100000	88125000	1.95	6.42	-1.72	SMARCB1+	175000	-	-	ENSG00000177910	SPATA31C2
chr13	28675000	28700000	chr13	28775000	28800000	1.44	4.87	-1.76	SMARCB1+	1.00E+05	ENSG00000132963	POMP	-	-
chr11	92925000	92950000	chr11	93625000	93650000	1.17	3.98	-1.77	SMARCB1+	7.00E+05	-	-	-	-
chr16	66950000	67000000	chr16	67400000	67425000	1.28	4.38	-1.77	SMARCB1+	437500	ENSG00000172828	CES3	ENSG00000159714	ZDHHC1
chr6	125300000	125325000	chr6	125950000	125975000	2.25	7.7	-1.78	SMARCB1+	650000	ENSG00000111906	HDDC2	ENSG00000111911	HINT3
chr20	38625000	38650000	chr20	39025000	39050000	1.21	4.25	-1.81	SMARCB1+	4.00E+05	ENSG00000124143	ARHGAP40	ENSG00000101452	DHX35
chr1	122785000	122790000	chr1	124725000	124750000	3.96	14.16	-1.84	SMARCB1+	1950000	-	-	-	-
chr7	67165000	67180000	chr7	72645000	72650000	3.7	14.08	-1.93	SMARCB1+	5475000	ENSG00000198874	TYW1	ENSG00000277149	TYW1B
chrX	56750000	56775000	chrX	56975000	57000000	1	4.14	-2.05	SMARCB1+	225000	ENSG00000204272	NBDY	ENSG00000204271	SPIN3
chr3	153175000	153200000	chr3	153750000	153775000	0.81	3.44	-2.08	SMARCB1+	575000	-	-	-	-
chr1	122785000	122790000	chr1	123775000	123800000	0.39	1.65	-2.08	SMARCB1+	1.00E+06	-	-	-	-
chr12	83800000	83825000	chr12	84275000	84300000	0.66	3.24	-2.3	SMARCB1+	475000	-	-	-	-
chr7	111500000	111525000	chr7	111700000	111750000	0.83	4.09	-2.3	SMARCB1+	212500	ENSG00000184903	IMMP2L	ENSG00000128512	DOCK4
chr7	76510000	76515000	chr7	77005000	77010000	1.22	6.9	-2.51	SMARCB1+	495000	ENSG00000243566	UPK3B	-	-
