# Supplementary material for: SMARCB1 loss activates patient-specific distal oncogenic enhancers in malignant rhabdoid tumors
Source: Nat Commun. 2023 Dec 1;14:7762. doi: 10.1038/s41467-023-43498-3 (PMC10692191; doi:10.1038/s41467-023-43498-3)
Supplement: Supplementary file 7 — Supplementary Data 4 [file 41467_2023_43498_MOESM7_ESM.xlsx]

## Sheet: Sheet1
Supplementary Table 4: MRT tissues used for single-cell multiomics analysis
Sample	M-number	Location	Category
P052	MRT_M711AAA_T	Liver	Primary
P116	MRT_M981AAC_T	Liver	Primary
P166	MRT_M728AAD_T	Liver	Primary
P168	MRT_M378AAD_T	Vertebra	Primary
P156	MRT_M375AAD_T	Arm	Primary
P041	MRT_M563AAB_T	Ocular	Primary
P138	MRT_M221AAD_T	Liver	Primary
