# Supplementary material for: SMARCB1 loss activates patient-specific distal oncogenic enhancers in malignant rhabdoid tumors
Source: Nat Commun. 2023 Dec 1;14:7762. doi: 10.1038/s41467-023-43498-3 (PMC10692191; doi:10.1038/s41467-023-43498-3)
Supplement: Supplementary file 9 — Source Data [file 41467_2023_43498_MOESM9_ESM.xlsx]

## Sheet: Fig. 2D
Fig. 2D	Cell count experiment with short hairpins MYC
78T2 Cell count after 4 days
T0 amount = 60.000
				In Percentages compared to T0
shScr	shMYC.01			shScr	shMYC.01
50000	20000			83.33	33.33
70000	25000			116.66	41.66
85000	20000			141.66	33.33
103T2
T0 amount = 30.000
				In percentage compared to T0
shScr	shMYC.01			shScr	shMYC.01
37500	5000			125	16.67
45000	20000			150	66.67
30000	15000			100	50
78T2
T0 amount = 30.000
				In percentage compared to T0
shScr	shMYC.01			shScr	shMYC.01
50000	7500			166.67	25
80000	2500			266.67	8.33
50000	5000			166.67	16.67

## Sheet: Fig. 6B
Fig. 6B	qPCR on MYC mRNA levels
iBRD9 qPCR for MYC (5 days after treatment, 10uM)
P103
DMSO	iBRD9
1.18	0.3
0.95	0.25
0.87	0.36

## Sheet: Supp. Fig 1A
Supp Fig. 1A	bulkRNA-seq TPM data of organoids
Label	Type	Name	TPM value	TPM
HK.101H.O	Healthy	101H	44967683
HK.102H.O	Healthy	102H	44466520
HK.103H.O	Healthy	103H	45759045
HK.107H.O	Healthy	107H	46825259
HK.60H.O	Healthy	60H	43242952
MRTK.103T2.O	MRTK	103T2	35361775
MRTK.103T2.T	MRTK	103T2	26730810
MRTK.58T2.T	MRTK	58T2	13864215
MRTK.60M.O	MRTK	60M	0.6863738
MRTK.60M.T	MRTK	60M	11071158
MRTK.60T1.T	MRTK	60T1	11827887
MRTK.60T2.O	MRTK	60T2	22649732
MRTK.78T2.O	MRTK	78T2	-0.4219792
MRTK.78T2.T	MRTK	78T2	13951562
MRTK.LNMet.O	MRTK	LNMet	13874299
RCC.107T1.O	RCC	107T1	51404789
RCC.107T1.T	RCC	107T1	45954490
RCC.71T2.O	RCC	71T2	38407658
RCC.71T2.T	RCC	71T2	36811603
S.103T2.L1	Control	103T2L1	28268024
S.103T2.L2	Control	103T2L2	28768837
S.103T2.S1	SMARCB1	S.103T2.S1	79513216
S.103T2.S2	SMARCB1	S.103T2.S2	81957514
S.60T2.L1	Control	S.60T2.L1	0.3877425
S.60T2.L2	Control	S.60T2.L2	0.6227065
S.60T2.S1	SMARCB1	S.60T2.S1	84818056
S.60T2.S2	SMARCB1	S.60T2.S2	80319302
S.78T2.L1	Control	S.78T2.L1	-0.2737288
S.78T2.L2	Control	S.78T2.L2	0.1910497
S.78T2.S1	SMARCB1	S.78T2.S1	92932054
S.78T2.S2	SMARCB1	S.78T2.S2	84279802
W.101T1.O	Wilms	W.101T1.O	40845962
W.109T1.O	Wilms	W.109T1.O	43440387
W.119M2.O	Wilms	W.119M2.O	49761432
W.119M2.T	Wilms	W.119M2.T	53460104
W.37T1.O	Wilms	W.37T1.O	45737943
W.51T1.O	Wilms	W.51T1.O	54915180
W.52T2.O	Wilms	W.52T2.O	50389708
W.57T1.O	Wilms	W.57T1.O	41563931
W.57T1.T	Wilms	W.57T1.T	44955503
W.68T2.O	Wilms	W.68T2.O	50236127
W.68T2.T	Wilms	W.68T2.T	49915112
W.80T2.O	Wilms	W.80T2.O	49255902
W.83T2.O	Wilms	W.83T2.O	51350362
W.83T2.T	Wilms	W.83T2.T	36077078
W.85T1.O	Wilms	W.85T1.O	46644140
W.86T1.O	Wilms	W.86T1.O	53506686
W.88T2.O	Wilms	W.88T2.O	52050264
W.88T2.T	Wilms	W.88T2.T	46711095
W.94T2.O	Wilms	W.94T2.O	49869078
W.94T2.T	Wilms	W.94T2.T	53767376
W.95T1.O	Wilms	W.95T1.O	42712677
W.96T2.O	Wilms	W.96T2.O	55810758
W.96T2.T	Wilms	W.96T2.T	58026283
W.97T2.T	Wilms	W.97T2.T	47194489
W.98T1.O	Wilms	W.98T1.O	40183793
W.98T1.T	Wilms	W.98T1.T	46931365
W.JD003T2.O	Wilms	W.JD003T2.O	51142750
	58

## Sheet: Supp. Fig. 4D
Supplementari Fig. 4D		Western Blot anit-MYC and anti-GAPDH (same blot, cut at 40kDa)
	Ladder (kDa)
	180
	130
	100
	70
	55
		From left to right: Ladder | empty | P60 Ctrl | P60 SMARCB1 | P103 Ctrl | P103 SMARCB1 | G401 Ctrl | G401 SMARCB1 | G401 blanco
	40
	35
	25
	15

## Sheet: Supp. Fig. 4E
Supplementary Fig. 4E		qPCR on MYC mRNA levels
P60				P103				P78
7 days after transduction				7 days after transduction				7 days after transduction
	MYC Primer 2	MYC Primer 3			MYC Primer 2	MYC Primer 3			MYC Primer 2	MYC Primer 3
shScr - Day 7	1	1		shScr	1	1		shScr - Day 7	1	1
shMYC.01 - Day 7	0.61733	0.657154		shMYC.01	0.5749	0.612155		shMYC.01 - Day 7	0.305954	0.357001

## Sheet: Supp. Fig. 7A
Supplementary Fig. 7A		CellTiterGlo readout of I-BRD9 and Bi-9564 treatment
	DMSO				I-BRD9				BI-9564
P103	88.7815	101.508	109.711		27.2951	23.0075	23.1934		59.5997	64.2154	57.341
P60	103.586	104.82	91.5941		49.4328	48.4655	51.2786		47.5853	50.529	44.6677
G401	92.5044	100.963	102.553	103.979	30.6447	30.6401	33.6659	30.0663	63.1691	68.7796	68.5311	66.5042
T-Test p-values
	P103	P60	G401
DMSO.vs.IBRD9	0.000268872	0.000305469	2.41504e-07
DMSO.vs.BI9564	0.00349453	0.000323004	2.54524e-05

## Sheet: Supp. Fig. 7B
Supp. Fig. 7B
		Western Blot loading: Ladder | P103 DMSO | P103 I-BRD9 | P60 DMSO | P60 I-BRD9
	Ladder	anti-BRD9 (stripped membrane from SS18)			anti-SS18
	180
	130
	100
	70
	55
		anti-GAPDH
	40
	35
	25
	15
